# Supplementary material for: Ethyl 3,4-dimethyl-1H-pyrrole-2-carboxyl­ate
Source: Acta Crystallogr Sect E Struct Rep Online. 2010 Aug 18;66(Pt 9):o2309. doi: 10.1107/S160053681003179X (PMC3008020; doi:10.1107/S160053681003179X)
Supplement: Supplementary file 2 [file e-66-o2309-Isup2.hkl]

# 
# h,k,l, Fc-squared, Fo-squared, sigma(Fo-squared) and status flag 
# 
data_I
_shelx_title ' Z in P2(1)/c' 
_shelx_refln_list_code          4 
_shelx_F_calc_maximum      116.89 
_exptl_crystal_F_000       360.00 
_reflns_d_resolution_high  0.7699 
 
loop_ 
 _symmetry_equiv_pos_as_xyz 
 'x, y, z' 
 '-x, y+1/2, -z+1/2' 
 '-x, -y, -z' 
 'x, -y-1/2, z-1/2' 
 
_cell_length_a     7.7485 
_cell_length_b     7.0611 
_cell_length_c    17.2167 
_cell_angle_alpha  90.000 
_cell_angle_beta   95.103 
_cell_angle_gamma  90.000 
 
_shelx_F_squared_multiplier     1.000 
 
loop_ 
 _refln_index_h 
 _refln_index_k 
 _refln_index_l 
 _refln_F_squared_calc 
 _refln_F_squared_meas 
 _refln_F_squared_sigma 
 _refln_observed_status 
   1   0   0      274.15      272.69      6.20 o 
   2   0   0     2407.82     2324.11     26.73 o 
   3   0   0       35.26       37.25      0.71 o 
   4   0   0      240.57      223.41      2.72 o 
   5   0   0       25.62       27.70      0.76 o 
   6   0   0       43.26       34.33      1.35 o 
   7   0   0       24.93       20.84      1.72 o 
   8   0   0      230.93      240.90      7.12 o 
   9   0   0        0.16       -0.26      1.06 o 
  10   0   0        0.10       -0.92      0.92 o 
   1   1   0     1456.33     1377.84      9.46 o 
   2   1   0      306.69      323.77      2.06 o 
   3   1   0      168.05      156.31      1.24 o 
   4   1   0      191.12      205.46      1.63 o 
   5   1   0        2.35        0.73      0.17 o 
   6   1   0      131.28      135.10      3.28 o 
   7   1   0       71.12       68.45      2.24 o 
   8   1   0        0.88        1.75      0.69 o 
   9   1   0        2.67        1.91      0.84 o 
   0   2   0       55.55       49.93      1.04 o 
   1   2   0      751.66      728.91      5.08 o 
   2   2   0     1114.69     1111.04      7.35 o 
   3   2   0      529.65      554.93      3.52 o 
   4   2   0       94.95       96.12      1.07 o 
   5   2   0       30.11       29.82      0.95 o 
   6   2   0      112.31      101.72      1.84 o 
   7   2   0       11.28       11.10      1.05 o 
   8   2   0        4.13        3.13      1.19 o 
   9   2   0        1.00       -0.18      0.79 o 
   1   3   0      170.71      159.16      1.74 o 
   2   3   0      357.67      402.40      2.84 o 
   3   3   0        1.91        1.26      0.19 o 
   4   3   0       78.61       82.24      0.98 o 
   5   3   0        1.87        1.16      0.34 o 
   6   3   0        3.29        5.19      0.76 o 
   7   3   0        6.25        7.04      1.50 o 
   8   3   0       13.56       15.32      1.14 o 
   9   3   0        0.68        1.06      2.37 o 
   0   4   0      155.90      172.99      2.26 o 
   1   4   0       53.35       65.63      0.87 o 
   2   4   0      231.29      227.51      2.06 o 
   3   4   0      301.73      313.49      2.87 o 
   4   4   0        2.92        3.77      0.36 o 
   5   4   0       56.06       55.12      1.75 o 
   6   4   0        5.89        3.79      0.69 o 
   7   4   0        5.50        4.40      0.77 o 
   8   4   0        2.40        3.99      0.83 o 
   9   4   0        9.87        7.17      1.32 o 
   1   5   0       17.55       18.47      0.69 o 
   2   5   0        3.33        1.70      0.29 o 
   3   5   0      153.25      144.82      2.02 o 
   4   5   0        5.73        2.40      0.53 o 
   5   5   0        1.81        1.19      0.53 o 
   6   5   0        1.09        1.10      0.76 o 
   7   5   0        8.62       10.23      1.06 o 
   8   5   0        0.02        0.54      0.77 o 
   0   6   0      308.27      320.39      5.10 o 
   1   6   0       25.49       22.04      0.84 o 
   2   6   0       46.15       45.14      1.52 o 
   3   6   0       69.82       62.80      1.34 o 
   4   6   0       17.95       22.14      1.14 o 
   5   6   0        2.21        2.38      0.65 o 
   6   6   0       14.97       16.66      1.34 o 
   7   6   0       21.34       22.35      1.53 o 
   1   7   0      103.49      108.46      1.92 o 
   2   7   0        5.38        4.35      0.84 o 
   3   7   0        0.48       -0.38      0.41 o 
   4   7   0        0.43       -0.19      0.52 o 
   5   7   0        2.00        2.22      0.70 o 
   6   7   0        5.91        5.77      1.05 o 
   0   8   0       17.42       18.28      1.34 o 
   1   8   0       27.97       28.45      1.21 o 
   2   8   0        7.76       10.03      1.02 o 
   3   8   0        6.04        8.78      0.87 o 
   4   8   0        0.50        1.25      0.67 o 
   1   9   0        0.45        0.93      0.58 o 
  -9   1   1        0.11        0.58      0.99 o 
  -8   1   1        2.64        0.50      2.11 o 
  -7   1   1      215.00      210.00      4.38 o 
  -6   1   1        1.59        1.75      0.50 o 
  -5   1   1      287.55      280.46      2.29 o 
  -4   1   1       11.61        7.72      0.25 o 
  -3   1   1       24.65       25.60      0.38 o 
  -2   1   1     2039.97     1972.15     14.14 o 
  -1   1   1     1192.59     1169.49      8.56 o 
   0   1   1       17.33       18.36      0.33 o 
   1   1   1     2870.83     2790.42     17.97 o 
   2   1   1       68.80       74.72      0.61 o 
   3   1   1      673.74      640.32      4.29 o 
   4   1   1      167.75      174.19      1.43 o 
   5   1   1      352.95      346.40      2.91 o 
   6   1   1      144.47      149.22      2.94 o 
   7   1   1        0.02        0.04      0.46 o 
   8   1   1        0.80        1.25      0.65 o 
   9   1   1        0.87        0.62      0.69 o 
  -9   2   1        4.89        5.64      1.03 o 
  -8   2   1       23.40       22.30      1.49 o 
  -7   2   1        2.39        2.77      0.60 o 
  -6   2   1      260.24      262.84      4.14 o 
  -5   2   1       17.14       17.83      0.57 o 
  -4   2   1      113.28      135.90      1.54 o 
  -3   2   1        0.00        0.46      0.13 o 
  -2   2   1       21.83       14.07      0.29 o 
  -1   2   1      110.49      137.99      1.21 o 
   0   2   1      663.18      653.91      5.21 o 
   1   2   1        6.75        5.33      0.32 o 
   2   2   1     1393.38     1448.55      9.03 o 
   3   2   1      180.08      191.83      1.41 o 
   4   2   1      346.67      384.83      2.80 o 
   5   2   1       34.48       29.55      0.73 o 
   6   2   1        9.97        8.26      0.77 o 
   7   2   1        0.60       -0.22      0.49 o 
   8   2   1        0.06       -0.36      0.60 o 
   9   2   1        3.80        5.41      1.07 o 
  -9   3   1       14.70       14.78      1.39 o 
  -8   3   1        1.85        0.71      1.39 o 
  -7   3   1       18.18       20.42      1.16 o 
  -6   3   1       49.46       47.46      1.56 o 
  -5   3   1        0.55        0.64      0.30 o 
  -4   3   1      303.93      324.72      2.72 o 
  -3   3   1       38.87       41.88      0.64 o 
  -2   3   1      743.77      828.10      5.39 o 
  -1   3   1      109.86      131.22      1.33 o 
   0   3   1      148.08      131.09      1.27 o 
   1   3   1        0.19        0.53      0.23 o 
   2   3   1      297.39      280.05      2.09 o 
   3   3   1       32.19       29.98      0.53 o 
   4   3   1      207.95      194.22      1.91 o 
   5   3   1       63.32       63.32      1.64 o 
   6   3   1       68.49       72.53      1.91 o 
   7   3   1        8.66        9.76      1.37 o 
   8   3   1       41.26       46.59      2.27 o 
   9   3   1        0.02       -0.65      0.65 o 
  -9   4   1        3.89        4.40      1.98 o 
  -8   4   1       48.19       53.22      2.28 o 
  -7   4   1        7.11        8.48      0.94 o 
  -6   4   1       44.47       43.07      1.55 o 
  -5   4   1        2.16        1.49      0.55 o 
  -4   4   1      125.55      133.84      2.02 o 
  -3   4   1       22.14       19.63      0.52 o 
  -2   4   1       55.41       49.59      0.65 o 
  -1   4   1      415.20      447.93      3.37 o 
   0   4   1       15.86       14.62      0.43 o 
   1   4   1      283.26      244.72      2.47 o 
   2   4   1      144.74      146.33      1.37 o 
   3   4   1       55.20       70.14      1.17 o 
   4   4   1      304.42      295.46      3.25 o 
   5   4   1       31.27       33.28      1.14 o 
   6   4   1        6.08        6.69      0.81 o 
   7   4   1        5.80        3.50      0.74 o 
   8   4   1        5.87        5.16      0.94 o 
  -8   5   1        0.00       -0.63      0.63 o 
  -7   5   1        4.30        3.49      0.85 o 
  -6   5   1       10.22       10.63      1.03 o 
  -5   5   1       87.25       77.20      1.87 o 
  -4   5   1       36.32       36.12      1.08 o 
  -3   5   1        2.58        2.71      0.42 o 
  -2   5   1       24.35       27.84      0.63 o 
  -1   5   1        0.00       -0.25      0.28 o 
   0   5   1        7.06        6.39      0.46 o 
   1   5   1       36.15       34.52      0.88 o 
   2   5   1       51.94       48.50      0.92 o 
   3   5   1       52.57       57.63      1.31 o 
   4   5   1       23.24       18.24      2.00 o 
   5   5   1       70.07       64.31      1.96 o 
   6   5   1       38.83       36.49      1.75 o 
   7   5   1        1.73        2.86      0.77 o 
   8   5   1        0.06       -0.24      0.71 o 
  -7   6   1        0.21       -0.48      0.69 o 
  -6   6   1       23.66       25.76      1.50 o 
  -5   6   1        7.30        7.73      0.81 o 
  -4   6   1       61.02       51.94      2.72 o 
  -3   6   1        0.01       -0.08      0.36 o 
  -2   6   1        1.16        1.03      0.38 o 
  -1   6   1       46.46       40.75      1.07 o 
   0   6   1       12.02       12.72      0.69 o 
   1   6   1        5.37        5.68      0.54 o 
   2   6   1      166.92      154.61      2.04 o 
   3   6   1       76.99       77.45      2.22 o 
   4   6   1       29.56       30.28      1.29 o 
   5   6   1        0.01       -0.16      0.51 o 
   6   6   1       25.15       26.44      1.73 o 
   7   6   1        4.48        4.97      0.98 o 
  -6   7   1        0.05        0.12      0.72 o 
  -5   7   1        2.97        2.31      0.70 o 
  -4   7   1        3.98        4.07      0.71 o 
  -3   7   1        9.86       11.36      0.90 o 
  -2   7   1        7.43        6.80      0.65 o 
  -1   7   1      153.05      149.41      2.30 o 
   0   7   1      110.39      111.78      1.96 o 
   1   7   1       11.03       12.33      0.97 o 
   2   7   1        2.88        2.31      0.48 o 
   3   7   1        1.07        1.38      0.54 o 
   4   7   1        2.01        1.15      0.67 o 
   5   7   1        0.14       -0.34      0.55 o 
   6   7   1        0.34       -0.18      0.62 o 
  -4   8   1        0.00       -0.65      0.65 o 
  -3   8   1        0.06       -0.52      0.52 o 
  -2   8   1        0.24       -0.42      0.45 o 
  -1   8   1        5.40        6.02      0.77 o 
   0   8   1        4.94        4.82      0.65 o 
   1   8   1       19.97       19.28      0.89 o 
   2   8   1        2.59        2.76      0.67 o 
   3   8   1        0.11       -0.14      0.61 o 
   4   8   1       12.47       15.27      1.69 o 
  -1   9   1        0.00       -0.36      0.62 o 
   0   9   1        0.64        1.65      0.75 o 
   1   9   1        1.69        0.84      0.74 o 
 -10   0   2        0.01       -0.66      1.06 o 
  -9   0   2       13.10       12.93      1.72 o 
  -8   0   2        5.19        5.80      1.32 o 
  -7   0   2      155.10      138.26      4.62 o 
  -6   0   2       25.22       25.20      1.72 o 
  -5   0   2        9.92        5.25      0.40 o 
  -4   0   2     1239.81     1328.60     13.57 o 
  -3   0   2      108.09       97.70      1.35 o 
  -2   0   2     3804.58     3519.99     43.05 o 
  -1   0   2     5336.47     4816.71     69.31 o 
   0   0   2     2619.73     2602.17     24.70 o 
   1   0   2     4038.56     3934.72     37.31 o 
   2   0   2      162.38      152.37      1.60 o 
   3   0   2     1515.14     1658.74     15.21 o 
   4   0   2       47.50       64.32      1.00 o 
   5   0   2      396.20      433.40      4.49 o 
   6   0   2       61.54       73.69      1.43 o 
   7   0   2       21.66       14.51      1.58 o 
   8   0   2      179.47      189.18      6.20 o 
   9   0   2       31.94       31.00      2.64 o 
 -10   1   2        2.28        1.67      0.88 o 
  -9   1   2        0.01        0.40      0.75 o 
  -8   1   2       33.95       37.51      1.72 o 
  -7   1   2        5.05        7.39      0.84 o 
  -6   1   2       43.66       42.85      1.08 o 
  -5   1   2       12.31       15.63      0.44 o 
  -4   1   2      236.73      255.89      1.96 o 
  -3   1   2      618.25      678.45      4.83 o 
  -2   1   2      612.03      607.37      4.57 o 
  -1   1   2       39.71       33.56      0.39 o 
   0   1   2     1850.82     1828.49     14.86 o 
   1   1   2     2346.22     2183.04     14.94 o 
   2   1   2      474.04      467.17      3.04 o 
   3   1   2      321.65      288.48      1.90 o 
   4   1   2        0.40        0.03      0.12 o 
   5   1   2       45.65       43.51      0.73 o 
   6   1   2       15.46       14.44      0.83 o 
   7   1   2       69.42       72.67      1.85 o 
   8   1   2       28.52       31.05      1.72 o 
   9   1   2        0.24       -0.65      0.65 o 
  -9   2   2       19.69       18.37      1.72 o 
  -8   2   2        1.95        1.85      0.99 o 
  -7   2   2       84.05       82.96      2.08 o 
  -6   2   2        5.88        5.67      0.65 o 
  -5   2   2       24.40       26.52      0.97 o 
  -4   2   2      207.80      237.11      2.17 o 
  -3   2   2       21.18       35.06      0.54 o 
  -2   2   2      432.67      373.12      2.53 o 
  -1   2   2       75.34       83.70      0.89 o 
   0   2   2      819.63      792.42      6.24 o 
   1   2   2      444.42      450.13      3.49 o 
   2   2   2      306.34      323.96      2.15 o 
   3   2   2      116.39      127.82      1.04 o 
   4   2   2      106.41      105.98      0.98 o 
   5   2   2      120.90      131.04      1.43 o 
   6   2   2       31.13       32.64      1.25 o 
   7   2   2       15.42       14.47      0.96 o 
   8   2   2        1.32        1.32      0.65 o 
   9   2   2        0.47        0.48      0.79 o 
  -9   3   2        0.01        1.68      1.65 o 
  -8   3   2        2.15        1.78      0.75 o 
  -7   3   2        0.02        0.25      0.51 o 
  -6   3   2        8.23        8.56      0.80 o 
  -5   3   2       35.28       34.26      1.06 o 
  -4   3   2        1.25        0.92      0.24 o 
  -3   3   2     1065.57     1057.63      6.78 o 
  -2   3   2       12.82       11.34      0.37 o 
  -1   3   2       39.52       44.75      0.65 o 
   0   3   2      138.72      147.70      1.38 o 
   1   3   2      234.67      215.49      1.75 o 
   2   3   2        5.26        4.06      0.23 o 
   3   3   2       22.29       20.65      0.47 o 
   4   3   2       23.40       20.21      0.53 o 
   5   3   2       85.01       91.17      1.75 o 
   6   3   2        1.67        1.36      0.54 o 
   7   3   2        4.67        3.46      0.71 o 
   8   3   2        0.07        0.67      0.65 o 
   9   3   2        1.83        2.42      0.98 o 
  -9   4   2        3.51        3.72      1.07 o 
  -8   4   2        0.13        0.08      0.76 o 
  -7   4   2        0.35        0.13      0.55 o 
  -6   4   2        0.96        2.21      0.65 o 
  -5   4   2        0.16        0.29      0.48 o 
  -4   4   2      149.83      146.42      2.15 o 
  -3   4   2       11.27       11.71      0.43 o 
  -2   4   2      203.09      193.36      1.59 o 
  -1   4   2      453.83      475.66      3.55 o 
   0   4   2        2.01        2.89      0.26 o 
   1   4   2        4.23        2.83      0.34 o 
   2   4   2        0.66        0.15      0.17 o 
   3   4   2       28.25       21.69      0.67 o 
   4   4   2        0.59       -0.04      0.33 o 
   5   4   2        1.43        1.01      0.45 o 
   6   4   2        3.51        2.55      0.66 o 
   7   4   2        1.76        1.72      0.75 o 
   8   4   2        1.41        1.87      0.93 o 
  -8   5   2        0.44        0.72      0.74 o 
  -7   5   2        1.45        2.40      1.24 o 
  -6   5   2        0.58        2.01      0.66 o 
  -5   5   2       47.61       49.81      1.91 o 
  -4   5   2       70.13       71.64      1.53 o 
  -3   5   2      110.56      116.73      1.79 o 
  -2   5   2        3.45        2.19      0.31 o 
  -1   5   2       36.13       35.60      0.89 o 
   0   5   2       40.56       41.10      1.03 o 
   1   5   2        0.10        0.08      0.25 o 
   2   5   2       30.37       34.96      0.71 o 
   3   5   2        1.10        1.38      0.37 o 
   4   5   2       29.81       32.56      2.19 o 
   5   5   2       25.48       23.26      1.11 o 
   6   5   2        0.02       -0.46      0.46 o 
   7   5   2        0.09        0.17      0.61 o 
   8   5   2        3.05        3.87      0.94 o 
  -7   6   2        2.71        2.94      1.08 o 
  -6   6   2       16.96       15.27      1.23 o 
  -5   6   2        3.37        3.81      0.78 o 
  -4   6   2       52.34       50.52      1.85 o 
  -3   6   2        7.94        6.54      0.69 o 
  -2   6   2        0.14        0.33      0.41 o 
  -1   6   2        0.00        0.17      0.42 o 
   0   6   2       26.07       25.63      0.88 o 
   1   6   2      288.95      278.16      3.27 o 
   2   6   2       70.00       74.58      1.44 o 
   3   6   2       38.70       37.25      1.34 o 
   4   6   2        0.54        0.55      0.50 o 
   5   6   2        5.02        4.01      0.69 o 
   6   6   2        8.25        7.59      0.89 o 
   7   6   2        1.62        0.80      0.77 o 
  -6   7   2        0.74        1.33      1.22 o 
  -5   7   2        1.06        1.13      0.65 o 
  -4   7   2        3.49        4.03      0.99 o 
  -3   7   2       47.40       48.98      1.30 o 
  -2   7   2       18.81       17.82      0.88 o 
  -1   7   2       27.13       28.35      1.02 o 
   0   7   2      221.72      222.16      3.21 o 
   1   7   2        0.70        0.38      0.44 o 
   2   7   2       13.66       14.66      0.74 o 
   3   7   2        1.86        2.15      0.65 o 
   4   7   2        7.20        8.08      1.02 o 
   5   7   2        0.04        0.41      0.61 o 
   6   7   2        0.24       -0.13      0.65 o 
  -4   8   2        3.35        3.57      0.94 o 
  -3   8   2       11.49       15.00      1.01 o 
  -2   8   2       10.67       11.13      0.92 o 
  -1   8   2        0.06        0.00      0.56 o 
   0   8   2       26.54       27.64      1.35 o 
   1   8   2        8.55        9.74      0.78 o 
   2   8   2       17.12       17.78      1.50 o 
   3   8   2        3.56        2.40      0.74 o 
   4   8   2        0.75        1.00      0.66 o 
  -1   9   2        0.25        0.20      0.68 o 
   0   9   2        0.20       -0.19      0.66 o 
   1   9   2        1.13        2.85      0.80 o 
  -9   1   3        3.92        3.68      0.88 o 
  -8   1   3        8.09        7.06      0.98 o 
  -7   1   3       98.71       90.64      2.57 o 
  -6   1   3       34.40       42.91      1.10 o 
  -5   1   3       98.81       86.33      1.32 o 
  -4   1   3       57.48       62.64      0.70 o 
  -3   1   3       16.65       10.03      0.34 o 
  -2   1   3      213.55      213.93      2.09 o 
  -1   1   3      491.68      519.24      6.32 o 
   0   1   3     1048.04     1008.38      7.73 o 
   1   1   3    13663.36    12574.01     86.25 o 
   2   1   3      424.37      380.75      2.52 o 
   3   1   3       10.56        7.90      0.21 o 
   4   1   3      136.13      166.86      1.38 o 
   5   1   3        7.09        7.23      0.34 o 
   6   1   3       25.63       24.85      0.96 o 
   7   1   3       74.07       76.07      1.98 o 
   8   1   3        0.16        0.61      0.79 o 
   9   1   3       33.73       38.24      2.00 o 
  -9   2   3        1.33        2.13      0.79 o 
  -8   2   3        3.38        3.11      0.84 o 
  -7   2   3       64.82       67.88      2.24 o 
  -6   2   3       34.93       33.45      1.03 o 
  -5   2   3      772.66      763.09      8.29 o 
  -4   2   3       20.34       23.39      0.53 o 
  -3   2   3      167.91      157.43      1.69 o 
  -2   2   3       11.33       11.11      0.34 o 
  -1   2   3     1077.66     1100.48      7.98 o 
   0   2   3        4.91        5.29      0.40 o 
   1   2   3       79.23       73.36      0.76 o 
   2   2   3     1098.33     1100.15      6.62 o 
   3   2   3     1036.34     1084.14      6.56 o 
   4   2   3        0.03        0.23      0.15 o 
   5   2   3       14.47       11.03      0.50 o 
   6   2   3       13.10       12.34      0.87 o 
   7   2   3       10.13        9.14      0.85 o 
   8   2   3        0.12       -0.50      0.56 o 
   9   2   3        0.14       -0.48      0.82 o 
  -9   3   3        5.11        5.54      1.03 o 
  -8   3   3       42.92       41.50      1.96 o 
  -7   3   3       45.98       46.81      2.96 o 
  -6   3   3       54.22       51.97      1.62 o 
  -5   3   3       93.73       86.44      1.69 o 
  -4   3   3       42.41       34.63      0.68 o 
  -3   3   3       60.13       64.16      0.76 o 
  -2   3   3      880.96      884.83      5.48 o 
  -1   3   3     1869.84     1927.21     13.02 o 
   0   3   3      612.45      643.72      4.67 o 
   1   3   3       30.10       44.22      0.60 o 
   2   3   3      211.75      270.26      2.14 o 
   3   3   3       49.61       45.18      0.68 o 
   4   3   3      241.30      250.87      2.22 o 
   5   3   3        5.16        5.18      0.77 o 
   6   3   3       73.65       74.45      1.98 o 
   7   3   3        3.53        3.41      0.84 o 
   8   3   3        2.12        2.06      0.73 o 
   9   3   3       12.96       16.70      1.61 o 
  -9   4   3        3.33        4.42      1.25 o 
  -8   4   3       31.35       33.14      2.06 o 
  -7   4   3        5.39        8.27      0.90 o 
  -6   4   3        6.48        7.18      0.81 o 
  -5   4   3      145.96      145.94      2.53 o 
  -4   4   3        0.68        1.24      0.40 o 
  -3   4   3      171.63      171.01      2.11 o 
  -2   4   3      184.80      205.98      1.73 o 
  -1   4   3      183.02      194.90      1.85 o 
   0   4   3      135.18      135.27      1.58 o 
   1   4   3       19.38       19.13      0.46 o 
   2   4   3        1.75        4.22      0.31 o 
   3   4   3        2.70        4.05      0.34 o 
   4   4   3       21.30       21.03      0.92 o 
   5   4   3        0.03        0.29      0.42 o 
   6   4   3       13.21       10.94      0.81 o 
   7   4   3       35.22       32.92      1.60 o 
   8   4   3       12.36       17.19      1.94 o 
  -8   5   3        1.74        2.30      0.79 o 
  -7   5   3        2.58        5.31      1.41 o 
  -6   5   3       60.82       61.25      2.01 o 
  -5   5   3       19.57       20.20      1.37 o 
  -4   5   3       63.05       56.09      1.34 o 
  -3   5   3       35.91       31.43      0.91 o 
  -2   5   3       29.45       27.05      0.81 o 
  -1   5   3      117.20      118.19      1.80 o 
   0   5   3       11.15       13.27      0.63 o 
   1   5   3      209.98      223.17      2.43 o 
   2   5   3      100.89       97.81      1.51 o 
   3   5   3        3.23        2.58      0.52 o 
   4   5   3      139.05      125.85      2.41 o 
   5   5   3        0.24       -0.05      0.46 o 
   6   5   3        0.78        0.31      0.52 o 
   7   5   3        4.29        6.20      0.90 o 
   8   5   3        0.26       -0.29      0.73 o 
  -7   6   3        7.28        6.95      1.03 o 
  -6   6   3        5.16        5.55      1.37 o 
  -5   6   3       40.25       35.32      1.63 o 
  -4   6   3        3.48        3.14      0.59 o 
  -3   6   3       22.64       19.13      0.83 o 
  -2   6   3        0.02       -0.27      0.40 o 
  -1   6   3        0.00       -0.32      0.32 o 
   0   6   3       71.38       68.43      1.38 o 
   1   6   3      269.61      246.95      2.96 o 
   2   6   3        4.87        4.90      0.58 o 
   3   6   3       12.07       12.16      0.88 o 
   4   6   3       17.36       16.98      1.04 o 
   5   6   3        8.39        8.88      0.88 o 
   6   6   3        0.48        0.05      0.55 o 
   7   6   3        2.36        2.52      0.87 o 
  -6   7   3        0.00       -0.25      0.98 o 
  -5   7   3        4.25        3.49      1.17 o 
  -4   7   3        4.70        4.24      0.72 o 
  -3   7   3        0.08        0.48      0.52 o 
  -2   7   3       67.98       61.83      2.00 o 
  -1   7   3        1.12        0.35      0.50 o 
   0   7   3      100.39      102.08      2.11 o 
   1   7   3       12.65       12.86      0.98 o 
   2   7   3        6.02        6.59      0.58 o 
   3   7   3       17.33       19.61      1.37 o 
   4   7   3        3.64        4.85      0.77 o 
   5   7   3        8.82       12.07      1.03 o 
   6   7   3        2.33        4.03      0.82 o 
  -4   8   3        0.59        0.88      0.80 o 
  -3   8   3        0.45        0.12      0.55 o 
  -2   8   3        0.06       -0.46      0.46 o 
  -1   8   3        0.02        0.04      0.57 o 
   0   8   3        1.70        2.46      0.74 o 
   1   8   3       12.86       15.37      1.02 o 
   2   8   3       40.30       40.28      1.93 o 
   3   8   3       19.28       22.25      1.97 o 
   4   8   3        0.72        0.30      0.83 o 
  -1   9   3        0.08       -0.27      0.64 o 
   0   9   3        0.01        0.80      0.72 o 
   1   9   3        5.52        5.72      1.17 o 
 -10   0   4        0.01       -0.79      0.79 o 
  -9   0   4        2.80        2.77      1.19 o 
  -8   0   4       13.69        9.89      1.45 o 
  -7   0   4       78.64       77.44      3.17 o 
  -6   0   4       75.17       75.20      2.90 o 
  -5   0   4       30.24       32.82      1.16 o 
  -4   0   4      355.78      365.76      4.21 o 
  -3   0   4     1173.10     1168.40     24.24 o 
  -2   0   4       21.96       35.37      0.98 o 
  -1   0   4      500.09      429.69      5.25 o 
   0   0   4     7083.71     6760.95     57.23 o 
   1   0   4     2232.56     2268.94     21.08 o 
   2   0   4      756.50      702.80      5.61 o 
   3   0   4        1.05       -0.11      0.20 o 
   4   0   4        0.16        2.97      0.27 o 
   5   0   4       82.95       63.28      1.22 o 
   6   0   4      102.36       93.70      2.47 o 
   7   0   4      238.15      246.22     13.79 o 
   8   0   4       11.21       13.32      1.85 o 
   9   0   4        7.57        7.12      1.72 o 
  -9   1   4       10.35       11.41      1.21 o 
  -8   1   4       13.23       13.90      1.91 o 
  -7   1   4      146.02      131.02      3.36 o 
  -6   1   4        0.51        0.14      0.32 o 
  -5   1   4       34.37       42.76      1.02 o 
  -4   1   4      255.94      296.42      2.54 o 
  -3   1   4        2.39        3.26      0.21 o 
  -2   1   4      148.89      165.92      1.72 o 
  -1   1   4     1244.57     1214.64     10.06 o 
   0   1   4     2354.04     2316.79     16.58 o 
   1   1   4     8325.75     7826.84     48.96 o 
   2   1   4       39.66       37.80      0.41 o 
   3   1   4      823.16      840.32      5.35 o 
   4   1   4       62.19       56.73      0.66 o 
   5   1   4        2.14        2.07      0.27 o 
   6   1   4       37.02       37.16      1.07 o 
   7   1   4        0.83        0.27      0.48 o 
   8   1   4       13.86       14.13      1.52 o 
   9   1   4        1.40        1.65      0.84 o 
  -9   2   4        0.32        0.66      0.75 o 
  -8   2   4        8.82        6.50      1.65 o 
  -7   2   4        1.69        3.97      0.79 o 
  -6   2   4      455.95      419.80      5.92 o 
  -5   2   4        0.08        0.36      0.33 o 
  -4   2   4       22.15       19.35      0.54 o 
  -3   2   4        4.79        7.89      0.28 o 
  -2   2   4       61.57       76.87      0.88 o 
  -1   2   4      339.38      326.12      2.50 o 
   0   2   4      221.48      257.46      2.15 o 
   1   2   4       18.83       30.35      0.65 o 
   2   2   4      163.06      163.07      1.17 o 
   3   2   4      266.51      275.44      2.02 o 
   4   2   4       52.87       49.90      0.67 o 
   5   2   4      233.96      236.78      2.40 o 
   6   2   4       61.80       61.94      1.72 o 
   7   2   4        6.52        6.82      0.91 o 
   8   2   4        0.66       -0.02      0.58 o 
   9   2   4        0.16       -0.53      1.12 o 
  -9   3   4        1.25        0.33      0.75 o 
  -8   3   4        8.60        8.59      1.07 o 
  -7   3   4        1.20        1.08      0.74 o 
  -6   3   4       18.31       19.32      0.88 o 
  -5   3   4      122.78      101.39      2.49 o 
  -4   3   4       62.70       65.06      2.19 o 
  -3   3   4      130.77      159.29      1.70 o 
  -2   3   4        1.70        3.61      0.23 o 
  -1   3   4        0.83        3.63      0.33 o 
   0   3   4       71.15       92.62      1.08 o 
   1   3   4        0.42        0.86      0.15 o 
   2   3   4       23.36       16.56      0.37 o 
   3   3   4        1.07        1.29      0.18 o 
   4   3   4      103.79      102.96      1.64 o 
   5   3   4      128.50      131.87      2.22 o 
   6   3   4        2.42        1.41      0.60 o 
   7   3   4        5.18        3.36      0.72 o 
   8   3   4        1.98        1.70      0.94 o 
   9   3   4        3.11        3.69      1.12 o 
  -9   4   4        0.22        1.19      1.32 o 
  -8   4   4        0.72        1.36      0.73 o 
  -7   4   4        2.54        4.11      0.77 o 
  -6   4   4       23.56       23.07      1.22 o 
  -5   4   4        7.16        5.37      0.61 o 
  -4   4   4       55.85       52.32      1.36 o 
  -3   4   4      359.46      379.60      3.90 o 
  -2   4   4      199.22      188.12      1.90 o 
  -1   4   4       48.35       48.48      0.81 o 
   0   4   4       12.41       10.94      0.39 o 
   1   4   4       32.01       34.88      0.59 o 
   2   4   4       11.86        7.89      0.36 o 
   3   4   4        1.23        0.71      0.27 o 
   4   4   4        0.69        0.00      0.44 o 
   5   4   4       58.09       50.22      1.37 o 
   6   4   4        8.37       11.64      0.83 o 
   7   4   4        0.10        0.80      0.61 o 
   8   4   4        0.00       -0.36      0.65 o 
  -8   5   4        5.19        6.20      0.97 o 
  -7   5   4       81.40       94.87      2.64 o 
  -6   5   4       29.91       27.52      1.42 o 
  -5   5   4        6.72        6.86      0.74 o 
  -4   5   4       10.04       11.68      0.80 o 
  -3   5   4      141.46      147.08      2.09 o 
  -2   5   4       29.15       29.78      0.71 o 
  -1   5   4       94.10       88.49      1.56 o 
   0   5   4       15.48       18.61      0.68 o 
   1   5   4       49.45       45.18      0.85 o 
   2   5   4       30.58       29.53      0.77 o 
   3   5   4        5.13        5.39      0.65 o 
   4   5   4      128.44      119.67      2.33 o 
   5   5   4       48.80       47.03      1.46 o 
   6   5   4        0.44       -0.24      0.48 o 
   7   5   4        1.07        0.80      0.71 o 
   8   5   4        0.74       -0.13      1.03 o 
  -7   6   4        0.04        0.93      1.25 o 
  -6   6   4        7.23        8.35      1.45 o 
  -5   6   4        0.79        2.81      0.98 o 
  -4   6   4        1.59        0.97      0.63 o 
  -3   6   4       45.59       40.54      2.30 o 
  -2   6   4       40.39       41.66      1.20 o 
  -1   6   4        0.34        0.00      0.36 o 
   0   6   4      155.91      149.37      2.14 o 
   1   6   4        1.33        1.26      0.40 o 
   2   6   4       10.58       11.38      0.63 o 
   3   6   4       40.00       41.79      1.40 o 
   4   6   4       15.46       14.09      0.96 o 
   5   6   4        5.42        6.77      0.81 o 
   6   6   4        3.35        3.78      0.76 o 
   7   6   4        4.20        4.99      0.97 o 
  -6   7   4        0.98        0.58      1.07 o 
  -5   7   4        6.96        9.17      2.51 o 
  -4   7   4       23.95       21.82      1.49 o 
  -3   7   4        9.52        8.04      0.77 o 
  -2   7   4        4.66        4.30      0.70 o 
  -1   7   4        2.89        2.64      0.64 o 
   0   7   4       21.37       20.58      1.06 o 
   1   7   4       29.07       28.99      1.16 o 
   2   7   4       10.55       12.07      1.17 o 
   3   7   4       15.62       17.19      1.34 o 
   4   7   4        2.44        4.84      0.97 o 
   5   7   4        1.82        0.38      0.77 o 
   6   7   4        6.45        7.62      1.70 o 
  -4   8   4        1.39        3.73      1.30 o 
  -3   8   4        0.29        0.67      0.57 o 
  -2   8   4        2.98        3.34      0.69 o 
  -1   8   4        0.45        0.41      0.58 o 
   0   8   4        2.60        4.02      0.74 o 
   1   8   4       43.30       43.02      1.47 o 
   2   8   4        0.53        1.23      0.83 o 
   3   8   4        1.47        3.20      0.91 o 
   4   8   4        2.19        2.82      0.94 o 
   0   9   4        2.59        3.58      0.85 o 
  -9   1   5        4.90        5.38      0.93 o 
  -8   1   5       28.88       31.94      1.59 o 
  -7   1   5        0.24        0.31      0.46 o 
  -6   1   5        7.15        7.97      0.61 o 
  -5   1   5      132.84      134.02      2.04 o 
  -4   1   5       44.56       46.91      0.73 o 
  -3   1   5      428.27      439.12      3.72 o 
  -2   1   5        9.76        8.38      0.27 o 
  -1   1   5      579.52      504.83      6.29 o 
   0   1   5     2352.11     2271.49     15.50 o 
   1   1   5      676.05      659.73      4.30 o 
   2   1   5      572.69      582.76      4.02 o 
   3   1   5      334.02      329.69      2.20 o 
   4   1   5       12.53       12.87      0.30 o 
   5   1   5      112.66      116.06      1.53 o 
   6   1   5        1.06        1.84      0.46 o 
   7   1   5        0.57        0.07      0.49 o 
   8   1   5       17.94       17.32      2.04 o 
   9   1   5        6.58        6.47      1.39 o 
  -9   2   5        3.88        5.53      0.98 o 
  -8   2   5        4.68        6.49      0.98 o 
  -7   2   5        0.01       -0.47      0.47 o 
  -6   2   5       53.98       66.36      1.68 o 
  -5   2   5      129.36      138.23      2.17 o 
  -4   2   5      150.07      141.14      1.63 o 
  -3   2   5      256.58      312.55      2.68 o 
  -2   2   5      855.56      943.11      6.99 o 
  -1   2   5      217.39      216.34      1.90 o 
   0   2   5      213.55      230.80      2.12 o 
   1   2   5      134.42      123.49      1.16 o 
   2   2   5        3.29        6.39      0.39 o 
   3   2   5      250.84      252.21      1.88 o 
   4   2   5      139.33      140.74      1.50 o 
   5   2   5        0.41        1.56      0.30 o 
   6   2   5        2.91        2.31      0.57 o 
   7   2   5        0.12        1.45      0.56 o 
   8   2   5        2.25        2.55      0.73 o 
   9   2   5       10.31       14.06      1.48 o 
  -9   3   5        0.85        0.46      0.86 o 
  -8   3   5       48.95       48.70      4.62 o 
  -7   3   5       37.52       44.22      1.57 o 
  -6   3   5        2.98        3.34      0.52 o 
  -5   3   5      140.41      137.65      2.31 o 
  -4   3   5      135.13      140.32      2.25 o 
  -3   3   5      119.63      127.97      1.39 o 
  -2   3   5      148.52      154.28      1.46 o 
  -1   3   5      956.65      966.03      7.78 o 
   0   3   5      917.09      956.26      7.15 o 
   1   3   5       16.93       16.26      0.61 o 
   2   3   5      100.18       96.84      0.99 o 
   3   3   5       13.61        9.70      0.33 o 
   4   3   5        2.06        2.28      0.35 o 
   5   3   5       16.37       15.32      0.96 o 
   6   3   5        4.59        4.44      0.69 o 
   7   3   5       28.04       28.94      1.38 o 
   8   3   5        0.12       -0.17      0.64 o 
   9   3   5        0.28       -0.79      1.19 o 
  -8   4   5        1.55        1.43      0.79 o 
  -7   4   5        7.72        8.73      0.97 o 
  -6   4   5        2.38        3.97      0.61 o 
  -5   4   5        0.91        1.05      0.44 o 
  -4   4   5       54.76       49.92      1.34 o 
  -3   4   5       42.47       42.66      1.07 o 
  -2   4   5      217.78      225.58      2.28 o 
  -1   4   5       95.60      112.37      1.63 o 
   0   4   5      347.55      373.31      3.05 o 
   1   4   5        4.55        3.12      0.27 o 
   2   4   5       38.31       32.38      0.65 o 
   3   4   5        8.85       11.61      0.69 o 
   4   4   5        0.09        0.08      0.59 o 
   5   4   5       14.94       14.90      0.84 o 
   6   4   5       42.18       40.70      1.57 o 
   7   4   5        1.93        2.49      0.71 o 
   8   4   5        0.28       -0.08      0.80 o 
  -8   5   5        0.03        0.43      1.06 o 
  -7   5   5        0.02       -0.67      0.85 o 
  -6   5   5        0.42        0.08      0.55 o 
  -5   5   5      142.44      143.67      5.79 o 
  -4   5   5        4.10        5.34      0.67 o 
  -3   5   5       88.32       84.61      1.74 o 
  -2   5   5        0.00        0.05      0.26 o 
  -1   5   5       15.21       14.49      0.83 o 
   0   5   5        0.33        0.18      0.26 o 
   1   5   5        0.43        0.28      0.27 o 
   2   5   5      361.04      344.85      4.02 o 
   3   5   5      152.94      156.52      3.60 o 
   4   5   5        6.60        7.08      0.71 o 
   5   5   5        0.00       -0.09      0.46 o 
   6   5   5        0.30       -0.36      0.51 o 
   7   5   5        4.30        4.86      1.27 o 
  -7   6   5        1.25        1.08      0.98 o 
  -6   6   5       16.31       13.39      2.31 o 
  -5   6   5        4.24        3.30      0.82 o 
  -4   6   5        7.88        6.11      0.75 o 
  -3   6   5       55.75       52.99      1.42 o 
  -2   6   5       98.24       96.98      2.15 o 
  -1   6   5        6.45        6.94      0.63 o 
   0   6   5       46.67       41.89      1.60 o 
   1   6   5       68.32       71.52      1.76 o 
   2   6   5       23.11       24.58      1.37 o 
   3   6   5        2.19        1.78      0.75 o 
   4   6   5        0.01       -0.71      0.71 o 
   5   6   5       17.20       16.14      1.63 o 
   6   6   5        5.10        5.01      0.97 o 
   7   6   5        0.02        0.39      1.14 o 
  -6   7   5        1.63        1.47      1.05 o 
  -5   7   5        0.50        2.37      1.11 o 
  -4   7   5        1.87        1.51      0.69 o 
  -3   7   5       10.90       10.87      0.88 o 
  -2   7   5       23.08       20.44      1.15 o 
  -1   7   5       25.61       23.49      1.19 o 
   0   7   5        0.14        0.34      0.47 o 
   1   7   5        0.50        0.76      0.53 o 
   2   7   5        0.01       -0.63      0.63 o 
   3   7   5        0.52        1.64      0.85 o 
   4   7   5        2.64        1.78      0.81 o 
   5   7   5        0.02       -0.39      0.73 o 
  -4   8   5        0.29        0.61      0.72 o 
  -3   8   5        0.49        0.41      0.58 o 
  -2   8   5        7.07        7.89      1.17 o 
  -1   8   5        4.45        4.00      0.77 o 
   0   8   5       13.73       14.65      1.14 o 
   1   8   5       30.45       28.04      1.45 o 
   2   8   5        5.61        5.41      1.34 o 
   3   8   5        0.47        1.57      0.83 o 
   4   8   5        9.50       12.24      1.38 o 
  -9   0   6        1.94        3.03      1.19 o 
  -8   0   6       14.34       14.51      1.72 o 
  -7   0   6        7.33        7.39      1.19 o 
  -6   0   6        2.10        5.41      0.92 o 
  -5   0   6        7.28        5.80      0.79 o 
  -4   0   6      291.80      333.34      3.95 o 
  -3   0   6       55.20       82.91      2.29 o 
  -2   0   6     1145.73     1108.22     16.32 o 
  -1   0   6      307.63      304.46      4.35 o 
   0   0   6      344.84      359.77      3.31 o 
   1   0   6      394.61      376.97      3.43 o 
   2   0   6       78.54       93.14      1.01 o 
   3   0   6      225.93      180.82      1.87 o 
   4   0   6       61.15       61.83      0.99 o 
   5   0   6       68.64       69.95      2.00 o 
   6   0   6       78.71       89.70      4.75 o 
   7   0   6        7.83        9.30      1.07 o 
   8   0   6       96.91      104.75      4.49 o 
   9   0   6        0.01       -1.06      1.06 o 
  -9   1   6        5.42        6.31      2.37 o 
  -8   1   6        4.67        5.16      0.84 o 
  -7   1   6       78.78       71.66      1.98 o 
  -6   1   6      220.57      199.24      3.25 o 
  -5   1   6       14.81       12.71      0.60 o 
  -4   1   6      364.88      369.09      3.10 o 
  -3   1   6      296.21      287.40      2.61 o 
  -2   1   6        2.05        4.83      0.31 o 
  -1   1   6       13.40       14.24      0.30 o 
   0   1   6        0.18        0.06      0.09 o 
   1   1   6     1333.78     1337.58      8.45 o 
   2   1   6      117.90      138.16      1.35 o 
   3   1   6       89.57       79.81      0.84 o 
   4   1   6      385.71      426.80      3.47 o 
   5   1   6       21.88       16.93      0.76 o 
   6   1   6       53.80       58.29      1.40 o 
   7   1   6        9.96       10.76      0.91 o 
   8   1   6        9.39       12.74      1.20 o 
   9   1   6       12.45       14.96      1.54 o 
  -9   2   6        4.85        6.79      1.85 o 
  -8   2   6        4.05        4.63      0.84 o 
  -7   2   6      167.93      163.01      3.02 o 
  -6   2   6      170.08      156.09      2.57 o 
  -5   2   6        6.30        7.57      0.55 o 
  -4   2   6       45.64       42.14      1.03 o 
  -3   2   6      180.36      176.69      1.70 o 
  -2   2   6      198.46      194.04      1.79 o 
  -1   2   6      158.96      172.29      1.61 o 
   0   2   6       61.00       78.69      0.88 o 
   1   2   6     1076.56     1054.45      7.39 o 
   2   2   6     1954.06     1919.52     11.94 o 
   3   2   6        9.40       10.17      0.51 o 
   4   2   6       28.15       29.34      0.62 o 
   5   2   6       70.60       74.53      1.41 o 
   6   2   6        0.07        0.09      0.38 o 
   7   2   6        1.79        1.60      0.64 o 
   8   2   6        2.48        1.57      1.18 o 
   9   2   6        0.33        0.35      1.12 o 
  -9   3   6        5.71        6.87      1.12 o 
  -8   3   6        0.02        1.03      0.69 o 
  -7   3   6       18.31       19.10      1.31 o 
  -6   3   6       14.49       12.74      0.76 o 
  -5   3   6       10.53       10.19      0.95 o 
  -4   3   6       39.78       42.81      1.14 o 
  -3   3   6       25.26       28.51      0.72 o 
  -2   3   6        9.05       10.84      0.37 o 
  -1   3   6      310.47      319.76      3.33 o 
   0   3   6      149.00      159.41      2.03 o 
   1   3   6        1.12        0.69      0.19 o 
   2   3   6       16.47       12.72      0.35 o 
   3   3   6       75.41       70.89      1.05 o 
   4   3   6       45.34       42.80      1.27 o 
   5   3   6        3.92        3.89      0.68 o 
   6   3   6        3.09        3.25      0.66 o 
   7   3   6        2.91        1.75      0.70 o 
   8   3   6        3.53        3.32      0.83 o 
  -8   4   6        0.03       -0.53      0.66 o 
  -7   4   6       10.83       11.42      1.20 o 
  -6   4   6       28.19       28.58      1.13 o 
  -5   4   6       58.32       57.16      1.52 o 
  -4   4   6      408.43      376.31      4.99 o 
  -3   4   6        0.99        0.59      0.34 o 
  -2   4   6       26.17       23.36      0.71 o 
  -1   4   6       96.23      101.28      2.04 o 
   0   4   6        8.78       12.61      0.56 o 
   1   4   6       73.92       85.29      1.10 o 
   2   4   6       36.10       44.00      1.29 o 
   3   4   6        6.89        6.68      0.77 o 
   4   4   6       15.04       13.73      0.79 o 
   5   4   6       56.19       52.62      1.54 o 
   6   4   6        0.54       -0.05      0.52 o 
   7   4   6        2.58        2.03      0.73 o 
   8   4   6        1.35        2.78      0.97 o 
  -8   5   6        0.07       -0.66      1.06 o 
  -7   5   6       23.60       27.65      2.57 o 
  -6   5   6       39.42       40.88      2.22 o 
  -5   5   6       34.62       29.79      1.51 o 
  -4   5   6        0.03        0.12      0.45 o 
  -3   5   6        0.74        0.25      0.44 o 
  -2   5   6       82.93       86.74      1.82 o 
  -1   5   6       25.28       22.96      0.93 o 
   0   5   6       63.43       60.21      1.18 o 
   1   5   6      181.66      201.05      2.73 o 
   2   5   6      394.76      366.78      5.74 o 
   3   5   6       40.37       44.34      1.72 o 
   4   5   6        0.03        0.57      0.49 o 
   5   5   6        0.25        0.17      0.48 o 
   6   5   6        2.13        1.16      0.67 o 
   7   5   6        0.45        0.12      0.67 o 
  -7   6   6        1.73        3.38      1.20 o 
  -6   6   6       10.44       17.11      3.10 o 
  -5   6   6        0.00       -0.23      0.58 o 
  -4   6   6        0.98        0.65      0.59 o 
  -3   6   6       53.22       45.91      1.56 o 
  -2   6   6        0.03        0.52      0.48 o 
  -1   6   6       22.78       20.07      1.18 o 
   0   6   6       17.02       16.62      0.99 o 
   1   6   6      111.32      112.94      2.36 o 
   2   6   6        0.79        1.85      0.69 o 
   3   6   6       36.03       37.31      1.67 o 
   4   6   6        0.00       -0.50      0.65 o 
   5   6   6        8.47        7.45      1.03 o 
   6   6   6        0.92        0.09      0.77 o 
  -6   7   6        1.17        0.31      1.65 o 
  -5   7   6        0.48        0.66      0.95 o 
  -4   7   6       23.59       23.21      1.50 o 
  -3   7   6       16.00       14.09      1.35 o 
  -2   7   6        2.02        2.10      0.67 o 
  -1   7   6        1.97        2.84      0.63 o 
   0   7   6        0.70        1.43      0.57 o 
   1   7   6       29.83       27.84      1.73 o 
   2   7   6        2.96        2.40      1.19 o 
   3   7   6        4.73        3.26      0.89 o 
   4   7   6       22.92       26.17      2.38 o 
   5   7   6        0.25        0.22      0.82 o 
  -4   8   6        0.06       -0.18      0.65 o 
  -3   8   6        2.00        1.62      0.74 o 
  -2   8   6        0.80        0.19      0.52 o 
  -1   8   6       26.43       26.34      1.39 o 
   0   8   6        7.43        7.60      1.01 o 
   1   8   6        0.01        0.45      0.67 o 
   2   8   6        2.33        2.60      0.79 o 
   3   8   6        6.42        9.29      1.28 o 
  -9   1   7       15.05       17.15      1.40 o 
  -8   1   7        0.73        0.73      0.65 o 
  -7   1   7        0.25        0.84      0.46 o 
  -6   1   7      121.65      101.96      2.11 o 
  -5   1   7       79.90       65.71      1.33 o 
  -4   1   7      100.37       99.48      1.61 o 
  -3   1   7       29.51       30.41      0.60 o 
  -2   1   7     1032.58     1125.11      7.84 o 
  -1   1   7        4.52        1.61      0.16 o 
   0   1   7        0.46       -0.10      0.10 o 
   1   1   7      976.63     1053.38      6.74 o 
   2   1   7      248.70      270.39      1.96 o 
   3   1   7        4.57        4.18      0.23 o 
   4   1   7       91.42       98.14      1.16 o 
   5   1   7       11.67        9.76      0.64 o 
   6   1   7       49.47       50.82      1.54 o 
   7   1   7       12.59       11.58      0.96 o 
   8   1   7        4.85        4.52      0.80 o 
   9   1   7        6.07        5.44      1.26 o 
  -9   2   7        2.93        3.14      0.88 o 
  -8   2   7        3.12        3.07      0.79 o 
  -7   2   7       39.28       44.37      1.47 o 
  -6   2   7       26.80       27.07      1.55 o 
  -5   2   7       82.55       80.84      1.57 o 
  -4   2   7       12.53       11.31      0.62 o 
  -3   2   7      536.49      549.73      4.40 o 
  -2   2   7        0.83        0.61      0.18 o 
  -1   2   7      702.05      728.04      5.60 o 
   0   2   7      361.10      350.52      2.74 o 
   1   2   7      151.38      141.95      1.25 o 
   2   2   7     1114.47     1057.75      7.21 o 
   3   2   7        2.08        1.51      0.23 o 
   4   2   7        0.75        0.71      0.26 o 
   5   2   7       39.70       38.32      1.14 o 
   6   2   7        3.84        3.78      0.58 o 
   7   2   7        7.69        6.46      0.85 o 
   8   2   7        0.09       -0.61      0.61 o 
  -9   3   7        0.03       -0.46      0.65 o 
  -8   3   7       10.12        8.40      1.03 o 
  -7   3   7       41.11       42.43      1.47 o 
  -6   3   7       15.55       19.45      0.92 o 
  -5   3   7      551.20      521.25      6.24 o 
  -4   3   7      393.15      387.97      4.81 o 
  -3   3   7       20.59       22.90      0.79 o 
  -2   3   7       27.61       29.10      0.65 o 
  -1   3   7      122.89      139.21      1.47 o 
   0   3   7      371.99      373.29      3.40 o 
   1   3   7       66.24       76.08      0.99 o 
   2   3   7       11.85        9.69      0.35 o 
   3   3   7      149.40      167.79      1.92 o 
   4   3   7        0.35        0.47      0.34 o 
   5   3   7        1.10        2.27      0.48 o 
   6   3   7       64.89       65.80      1.95 o 
   7   3   7        3.48        3.67      1.02 o 
   8   3   7        2.69        2.72      0.81 o 
  -8   4   7        2.65        4.62      1.32 o 
  -7   4   7        0.29        0.59      0.82 o 
  -6   4   7        2.95        3.86      0.79 o 
  -5   4   7      127.20      117.39      2.76 o 
  -4   4   7       92.93       86.54      3.95 o 
  -3   4   7       54.90       63.61      1.80 o 
  -2   4   7      108.49      109.77      2.89 o 
  -1   4   7      217.16      240.57      4.49 o 
   0   4   7      165.73      149.39      2.72 o 
   1   4   7        3.51        6.53      0.45 o 
   2   4   7       43.97       42.44      1.47 o 
   3   4   7       23.02       27.81      2.03 o 
   4   4   7        0.38       -0.40      0.44 o 
   5   4   7       86.04       80.89      1.64 o 
   6   4   7        9.70       10.49      1.54 o 
   7   4   7       10.02        9.74      1.86 o 
   8   4   7        0.65        0.32      0.77 o 
  -8   5   7        6.34        6.99      1.72 o 
  -7   5   7        0.84        2.11      1.01 o 
  -6   5   7        4.31        4.85      0.88 o 
  -5   5   7        7.23        8.02      0.97 o 
  -4   5   7       45.21       41.43      1.43 o 
  -3   5   7        5.02        5.92      0.73 o 
  -2   5   7      186.84      179.25      4.82 o 
  -1   5   7        9.54       10.32      0.96 o 
   0   5   7       66.36       65.38      1.75 o 
   1   5   7      222.76      215.36      3.23 o 
   2   5   7        3.63        3.73      1.11 o 
   3   5   7       22.11       22.45      1.29 o 
   4   5   7       17.10       16.86      1.23 o 
   5   5   7        0.24        0.58      0.63 o 
   6   5   7        3.04        4.02      1.16 o 
   7   5   7        0.02       -0.88      0.88 o 
  -7   6   7        4.60        8.41      2.57 o 
  -6   6   7        5.74        6.70      1.39 o 
  -5   6   7        0.16       -0.14      0.66 o 
  -4   6   7       11.87       10.96      0.96 o 
  -3   6   7       29.12       30.04      1.36 o 
  -2   6   7        1.91        2.94      0.74 o 
  -1   6   7        2.75        1.12      0.75 o 
   0   6   7       47.43       44.06      1.69 o 
   1   6   7       35.07       35.41      1.27 o 
   2   6   7       26.90       26.66      1.42 o 
   3   6   7       22.99       21.79      1.40 o 
   4   6   7       12.95       13.28      1.23 o 
   5   6   7        1.89        1.64      0.77 o 
   6   6   7        1.74        1.03      1.11 o 
  -5   7   7        0.00       -0.71      0.71 o 
  -4   7   7        0.15       -0.48      0.58 o 
  -3   7   7        4.21        3.41      0.74 o 
  -2   7   7       18.20       19.57      1.44 o 
  -1   7   7       11.06       10.96      0.94 o 
   0   7   7        0.54        0.73      0.59 o 
   1   7   7        0.00        0.13      0.66 o 
   2   7   7        4.59        5.02      0.91 o 
   3   7   7        0.30       -0.04      0.66 o 
   4   7   7       10.56       13.99      2.95 o 
   5   7   7        0.65       -0.59      0.77 o 
  -4   8   7        0.46        1.21      0.78 o 
  -3   8   7        4.61        6.10      0.96 o 
  -2   8   7        4.78        6.79      1.22 o 
  -1   8   7        3.60        2.81      0.95 o 
   0   8   7        0.12        0.06      0.84 o 
   1   8   7       22.03       25.58      1.46 o 
   2   8   7        1.74        0.35      0.77 o 
   3   8   7        1.83        2.87      1.31 o 
  -9   0   8        3.48        0.66      1.06 o 
  -8   0   8       36.68       42.61      2.64 o 
  -7   0   8        1.75        0.66      0.79 o 
  -6   0   8        8.34        4.49      0.92 o 
  -5   0   8       29.92       24.54      1.58 o 
  -4   0   8      298.27      339.32      7.78 o 
  -3   0   8        0.33        2.24      0.32 o 
  -2   0   8        0.35        0.69      0.25 o 
  -1   0   8      242.84      238.23      2.97 o 
   0   0   8       63.77       57.78      0.90 o 
   1   0   8        0.00        1.72      0.20 o 
   2   0   8      267.56      243.72      2.22 o 
   3   0   8       97.12       83.45      1.15 o 
   4   0   8      296.78      313.28      9.89 o 
   5   0   8        2.56        1.72      0.56 o 
   6   0   8       78.65       73.95      2.33 o 
   7   0   8       26.58       28.18      1.59 o 
   8   0   8        2.45        3.83      1.45 o 
   9   0   8        0.12       -0.66      1.19 o 
  -9   1   8        8.14        8.31      1.45 o 
  -8   1   8        0.01       -0.43      0.43 o 
  -7   1   8       16.66       14.73      0.88 o 
  -6   1   8      139.26      126.07      3.28 o 
  -5   1   8        1.71        2.57      0.40 o 
  -4   1   8       66.52       63.03      1.38 o 
  -3   1   8      284.59      313.15      2.87 o 
  -2   1   8       36.38       38.99      0.59 o 
  -1   1   8       93.13       97.82      1.00 o 
   0   1   8       23.80       20.82      0.37 o 
   1   1   8        0.00        0.08      0.12 o 
   2   1   8      263.54      267.25      1.97 o 
   3   1   8       81.07       81.63      0.93 o 
   4   1   8       26.35       24.25      0.79 o 
   5   1   8        2.52        3.07      0.48 o 
   6   1   8        0.14        0.07      0.41 o 
   7   1   8        2.25        3.36      0.61 o 
   8   1   8       14.21       13.61      1.84 o 
  -9   2   8        2.52        2.23      0.82 o 
  -8   2   8        0.65        1.75      0.69 o 
  -7   2   8       77.25       73.58      2.28 o 
  -6   2   8       95.34       85.70      3.78 o 
  -5   2   8       74.05       67.86      1.46 o 
  -4   2   8        1.23        2.81      1.10 o 
  -3   2   8        4.05        5.54      0.32 o 
  -2   2   8       12.58       12.10      0.38 o 
  -1   2   8       96.63       97.56      1.11 o 
   0   2   8      453.14      400.91      3.13 o 
   1   2   8     1749.15     1838.97     12.09 o 
   2   2   8       87.60       77.04      0.92 o 
   3   2   8       49.25       44.00      0.76 o 
   4   2   8        3.55        2.61      0.33 o 
   5   2   8       21.14       20.08      0.91 o 
   6   2   8       46.51       49.52      1.53 o 
   7   2   8       20.73       21.86      1.30 o 
   8   2   8        3.88        2.71      0.80 o 
  -9   3   8        5.23        4.49      1.45 o 
  -8   3   8        0.21        0.53      0.92 o 
  -7   3   8        0.97        1.78      0.75 o 
  -6   3   8       24.21       24.44      2.00 o 
  -5   3   8       63.30       67.38      1.92 o 
  -4   3   8       18.60       18.86      1.06 o 
  -3   3   8       23.22       19.98      1.10 o 
  -2   3   8      449.19      473.61      4.89 o 
  -1   3   8        0.31        0.65      0.29 o 
   0   3   8        0.33        0.58      0.21 o 
   1   3   8       28.42       33.77      0.60 o 
   2   3   8       68.32       68.91      1.13 o 
   3   3   8        4.17        5.18      0.39 o 
   4   3   8       17.87       17.69      0.76 o 
   5   3   8       19.51       19.65      1.20 o 
   6   3   8        3.73        3.53      0.69 o 
   7   3   8        2.59        1.74      1.27 o 
   8   3   8        1.10        0.55      0.71 o 
  -8   4   8        0.00        0.13      0.92 o 
  -7   4   8       37.08       39.25      2.00 o 
  -6   4   8       62.09       65.17      2.05 o 
  -5   4   8       24.11       21.46      1.28 o 
  -4   4   8        7.53        7.29      1.13 o 
  -3   4   8       21.70       25.36      1.22 o 
  -2   4   8       40.40       33.32      1.59 o 
  -1   4   8       20.95       18.60      0.68 o 
   0   4   8       15.21       15.54      0.63 o 
   1   4   8       19.19       19.62      1.07 o 
   2   4   8        7.05        6.39      0.75 o 
   3   4   8       48.65       45.96      1.62 o 
   4   4   8       47.58       51.84      1.51 o 
   5   4   8       29.27       28.24      1.42 o 
   6   4   8        0.96       -0.60      1.06 o 
   7   4   8        0.20       -0.57      0.82 o 
  -7   5   8       12.21       13.60      1.65 o 
  -6   5   8       21.41       23.92      1.44 o 
  -5   5   8       22.46       21.30      1.35 o 
  -4   5   8        0.42        0.28      0.49 o 
  -3   5   8       24.00       19.98      1.21 o 
  -2   5   8       28.05       30.92      1.72 o 
  -1   5   8      181.41      175.39      5.02 o 
   0   5   8       39.85       39.64      1.49 o 
   1   5   8       36.70       32.95      1.40 o 
   2   5   8       55.02       56.59      1.88 o 
   3   5   8       35.69       34.33      1.55 o 
   4   5   8       20.66       18.51      1.26 o 
   5   5   8        0.27       -0.09      0.68 o 
   6   5   8        5.03        6.13      1.35 o 
   7   5   8        0.20       -0.32      1.19 o 
  -7   6   8        3.64        7.12      2.24 o 
  -6   6   8       11.71       12.83      1.91 o 
  -5   6   8        0.14        1.08      0.73 o 
  -4   6   8       41.60       41.01      1.55 o 
  -3   6   8        1.36        0.55      0.54 o 
  -2   6   8       15.66       19.16      1.59 o 
  -1   6   8        2.04        2.95      1.32 o 
   0   6   8        5.88        7.24      1.06 o 
   1   6   8       12.47       10.87      1.04 o 
   2   6   8        0.31       -0.09      0.61 o 
   3   6   8        4.61        3.72      0.97 o 
   4   6   8       10.73       10.72      1.16 o 
   5   6   8        5.65        5.02      1.56 o 
   6   6   8        0.04       -0.15      1.07 o 
  -5   7   8        0.11        0.34      0.82 o 
  -4   7   8        1.84        2.36      0.68 o 
  -3   7   8       18.28       19.76      1.29 o 
  -2   7   8        4.20        5.65      0.98 o 
  -1   7   8        5.97        7.99      1.31 o 
   0   7   8        0.03        0.66      0.84 o 
   1   7   8        3.13        3.94      0.86 o 
   2   7   8        0.10       -0.64      0.64 o 
   3   7   8        0.75       -0.26      0.69 o 
   4   7   8        6.45        6.81      1.18 o 
   5   7   8        8.53        9.92      1.31 o 
  -3   8   8        0.17       -0.40      0.70 o 
  -2   8   8        1.45        0.68      0.81 o 
  -1   8   8        5.14        4.99      1.06 o 
   0   8   8        9.56        7.01      1.27 o 
   1   8   8        5.64        2.59      1.07 o 
   2   8   8        2.33        3.79      0.99 o 
   3   8   8        3.05        0.54      1.11 o 
  -9   1   9        0.40        1.52      0.75 o 
  -8   1   9        0.43       -0.31      0.49 o 
  -7   1   9        1.36        0.23      0.44 o 
  -6   1   9      185.07      180.12      4.18 o 
  -5   1   9       32.33       37.14      1.17 o 
  -4   1   9       66.11       65.53      1.69 o 
  -3   1   9      120.00      125.08      1.44 o 
  -2   1   9      107.77      113.33      1.16 o 
  -1   1   9      754.48      736.86      5.31 o 
   0   1   9       97.38       95.23      0.95 o 
   1   1   9       19.21       17.21      0.33 o 
   2   1   9      174.61      174.57      1.49 o 
   3   1   9       22.54       25.09      0.59 o 
   4   1   9        2.85        3.64      0.48 o 
   5   1   9        0.40        0.78      0.42 o 
   6   1   9       17.29       14.33      1.07 o 
   7   1   9        8.61        9.45      0.95 o 
   8   1   9        0.57        1.11      0.71 o 
  -9   2   9        3.63        5.28      1.45 o 
  -8   2   9       10.29        8.44      1.07 o 
  -7   2   9        4.22        3.63      0.75 o 
  -6   2   9       16.02       16.03      1.21 o 
  -5   2   9       23.07       23.52      1.14 o 
  -4   2   9       33.13       31.98      1.44 o 
  -3   2   9       23.83       26.11      0.76 o 
  -2   2   9      112.72      119.58      1.42 o 
  -1   2   9       84.06       97.72      1.31 o 
   0   2   9      186.68      225.39      1.91 o 
   1   2   9        0.99        1.28      0.38 o 
   2   2   9      340.49      332.68      3.17 o 
   3   2   9       51.34       60.64      0.91 o 
   4   2   9       13.88       12.85      0.63 o 
   5   2   9       23.86       23.78      0.95 o 
   6   2   9        0.00        0.07      0.46 o 
   7   2   9        1.62        1.34      0.71 o 
   8   2   9        0.63        0.91      0.75 o 
  -8   3   9        0.81        1.19      1.06 o 
  -7   3   9        0.14       -0.33      0.56 o 
  -6   3   9       28.28       26.46      1.85 o 
  -5   3   9       26.95       25.58      1.26 o 
  -4   3   9      390.83      367.36      8.18 o 
  -3   3   9      391.48      357.93      5.36 o 
  -2   3   9        0.06        0.31      0.27 o 
  -1   3   9        4.59        8.38      0.46 o 
   0   3   9       14.42       13.43      0.46 o 
   1   3   9      222.09      219.04      2.68 o 
   2   3   9      133.73      132.17      2.43 o 
   3   3   9      262.20      262.14      4.13 o 
   4   3   9       70.20       73.27      1.68 o 
   5   3   9       38.36       36.81      1.62 o 
   6   3   9       10.32       11.46      1.06 o 
   7   3   9        5.78        4.31      1.07 o 
   8   3   9        0.37        0.95      1.07 o 
  -8   4   9        0.28        0.40      0.92 o 
  -7   4   9        0.66        1.58      0.75 o 
  -6   4   9       11.25       11.60      1.08 o 
  -5   4   9       90.10       88.93      3.01 o 
  -4   4   9       85.91       82.64      1.95 o 
  -3   4   9      157.09      152.43      3.12 o 
  -2   4   9        1.62        2.57      0.75 o 
  -1   4   9        4.34        3.53      0.40 o 
   0   4   9      138.63      131.31      2.18 o 
   1   4   9        0.15        0.32      0.48 o 
   2   4   9       39.91       44.04      1.57 o 
   3   4   9      290.67      286.56      5.88 o 
   4   4   9       16.28       17.80      0.99 o 
   5   4   9        7.17        6.59      0.88 o 
   6   4   9        0.50        0.33      0.84 o 
   7   4   9        2.43        0.57      0.98 o 
  -7   5   9        1.18        2.65      1.00 o 
  -6   5   9        0.01        0.48      0.66 o 
  -5   5   9       10.72       11.64      1.14 o 
  -4   5   9        9.11        6.89      0.80 o 
  -3   5   9       73.53       73.02      2.18 o 
  -2   5   9        1.97        1.76      0.79 o 
  -1   5   9        0.00        0.59      0.65 o 
   0   5   9       48.10       43.64      2.14 o 
   1   5   9       10.26       10.80      1.43 o 
   2   5   9       87.71       88.60      2.36 o 
   3   5   9        0.78        0.67      0.57 o 
   4   5   9        1.04        0.27      0.71 o 
   5   5   9        5.45        4.28      1.25 o 
   6   5   9        0.39        0.47      0.98 o 
   7   5   9        3.68        2.35      1.85 o 
  -6   6   9        1.86        2.28      0.84 o 
  -5   6   9        0.11       -0.53      0.64 o 
  -4   6   9        1.58        2.57      0.68 o 
  -3   6   9        0.24        0.91      0.82 o 
  -2   6   9       38.10       34.50      1.96 o 
  -1   6   9        0.03        0.89      0.79 o 
   0   6   9        4.85        3.06      0.85 o 
   1   6   9       14.72       14.63      1.17 o 
   2   6   9        7.67        5.32      0.91 o 
   3   6   9        0.34       -0.65      0.65 o 
   4   6   9        1.20        2.04      0.80 o 
   5   6   9        5.11        6.30      1.08 o 
   6   6   9        0.26       -0.58      1.19 o 
  -5   7   9        9.02        9.73      1.28 o 
  -4   7   9        0.07        0.19      0.61 o 
  -3   7   9        0.00        0.44      0.62 o 
  -2   7   9       32.33       34.41      1.83 o 
  -1   7   9        2.67        2.22      0.98 o 
   0   7   9        5.51        7.91      2.18 o 
   1   7   9        1.31        1.28      0.73 o 
   2   7   9        0.03        0.74      0.73 o 
   3   7   9        0.46        0.99      0.80 o 
   4   7   9        0.58        0.64      0.83 o 
  -3   8   9        2.66        1.83      0.76 o 
  -2   8   9       10.79       10.55      1.68 o 
  -1   8   9        3.31        3.47      1.28 o 
   0   8   9        0.04       -0.33      0.93 o 
   1   8   9        3.33        5.28      1.31 o 
   2   8   9        6.51        5.83      1.14 o 
  -9   0  10        0.00        0.33      0.75 o 
  -8   0  10      117.10      135.07      3.54 o 
  -7   0  10       25.71       24.27      1.85 o 
  -6   0  10      137.56      142.09      4.49 o 
  -5   0  10      280.18      271.77      6.73 o 
  -4   0  10        0.16       -0.13      0.53 o 
  -3   0  10      403.59      424.63      6.21 o 
  -2   0  10       23.83       18.30      0.56 o 
  -1   0  10      469.49      412.89      4.33 o 
   0   0  10       39.67       51.18      0.91 o 
   1   0  10       64.53       66.78      0.88 o 
   2   0  10        0.67        0.77      0.30 o 
   3   0  10       10.77       15.66      0.99 o 
   4   0  10       69.70       71.08      2.77 o 
   5   0  10      139.40      147.69      3.54 o 
   6   0  10        1.91        1.52      0.75 o 
   7   0  10       14.37       15.29      1.35 o 
   8   0  10        5.45        3.69      1.12 o 
  -9   1  10        3.97        2.51      1.19 o 
  -8   1  10        4.07        7.43      2.64 o 
  -7   1  10        0.25        0.04      0.46 o 
  -6   1  10       15.20       16.67      0.91 o 
  -5   1  10       62.45       48.39      1.72 o 
  -4   1  10       56.31       58.02      2.51 o 
  -3   1  10       18.46       19.08      0.63 o 
  -2   1  10       39.66       34.37      0.59 o 
  -1   1  10       11.40       12.55      0.34 o 
   0   1  10      113.72      107.81      1.07 o 
   1   1  10       83.95       93.30      0.89 o 
   2   1  10       16.33       18.87      0.45 o 
   3   1  10        1.27        0.61      0.29 o 
   4   1  10       11.85       11.07      0.67 o 
   5   1  10       31.38       31.72      1.68 o 
   6   1  10        2.37        2.16      0.56 o 
   7   1  10        6.14        6.71      0.76 o 
   8   1  10       12.54       10.84      1.50 o 
  -9   2  10       11.13        7.65      1.45 o 
  -8   2  10        2.95        1.77      1.32 o 
  -7   2  10        1.53        1.06      1.06 o 
  -6   2  10      218.23      207.39      7.12 o 
  -5   2  10        0.62        0.33      0.67 o 
  -4   2  10      134.85      117.68      2.99 o 
  -3   2  10      119.31      113.03      2.31 o 
  -2   2  10        0.00       -0.09      0.22 o 
  -1   2  10      312.86      342.86      3.16 o 
   0   2  10      234.90      227.00      1.92 o 
   1   2  10       25.72       21.69      0.60 o 
   2   2  10      466.29      501.37      4.51 o 
   3   2  10       16.86       16.47      0.70 o 
   4   2  10       16.40       17.69      1.04 o 
   5   2  10        3.58        2.79      0.66 o 
   6   2  10       21.57       20.34      1.03 o 
   7   2  10       11.53       12.04      1.06 o 
   8   2  10        0.19       -0.69      0.69 o 
  -8   3  10        1.15        1.52      0.86 o 
  -7   3  10        4.49        3.49      0.88 o 
  -6   3  10        0.00        0.86      0.65 o 
  -5   3  10       31.94       29.92      1.36 o 
  -4   3  10       78.31       72.14      2.47 o 
  -3   3  10       29.19       33.44      1.32 o 
  -2   3  10       97.15      117.70      2.04 o 
  -1   3  10        5.16        7.31      0.46 o 
   0   3  10        0.69        1.44      0.34 o 
   1   3  10       16.74       17.75      1.01 o 
   2   3  10        4.72        6.12      0.53 o 
   3   3  10      138.72      121.94      2.34 o 
   4   3  10        1.20        2.45      1.01 o 
   5   3  10        0.14       -0.07      0.56 o 
   6   3  10       22.55       22.21      1.79 o 
   7   3  10        0.23       -0.38      0.86 o 
  -8   4  10        0.02        0.66      1.06 o 
  -7   4  10        0.42        0.86      0.75 o 
  -6   4  10       36.32       39.67      1.72 o 
  -5   4  10       24.29       27.49      2.10 o 
  -4   4  10      155.45      148.60      3.15 o 
  -3   4  10       12.78       14.48      1.04 o 
  -2   4  10       40.84       33.15      1.63 o 
  -1   4  10       23.64       24.64      0.88 o 
   0   4  10       46.87       43.89      1.47 o 
   1   4  10       18.60       19.23      1.06 o 
   2   4  10      236.54      237.79      4.11 o 
   3   4  10       49.75       47.18      1.45 o 
   4   4  10       16.69       15.14      1.25 o 
   5   4  10        7.38        8.41      1.01 o 
   6   4  10        0.67        0.33      1.19 o 
   7   4  10        5.24        9.17      1.49 o 
  -7   5  10        5.26        3.17      0.91 o 
  -6   5  10        1.12        0.89      0.73 o 
  -5   5  10       27.54       31.51      1.64 o 
  -4   5  10        0.20        0.48      0.65 o 
  -3   5  10       29.00       31.67      1.52 o 
  -2   5  10       79.95       73.67      3.43 o 
  -1   5  10        0.35        0.19      0.69 o 
   0   5  10       18.78       18.70      1.10 o 
   1   5  10       78.49       76.29      2.12 o 
   2   5  10       63.23       58.57      1.93 o 
   3   5  10        8.81        8.82      0.98 o 
   4   5  10        9.93       10.55      1.08 o 
   5   5  10        0.51       -0.79      0.79 o 
   6   5  10        1.08       -0.20      0.92 o 
  -6   6  10       18.75       24.23      1.78 o 
  -5   6  10        0.84        0.17      0.67 o 
  -4   6  10        2.69        3.61      0.74 o 
  -3   6  10       20.78       21.48      2.82 o 
  -2   6  10        1.63        0.00      0.75 o 
  -1   6  10       51.67       51.19      2.64 o 
   0   6  10        0.03        0.31      0.58 o 
   1   6  10       30.92       28.82      1.52 o 
   2   6  10        6.62        7.74      1.03 o 
   3   6  10        1.92        1.99      0.74 o 
   4   6  10       10.14        9.95      1.16 o 
   5   6  10        5.73        7.32      1.44 o 
  -5   7  10       13.57       16.85      2.36 o 
  -4   7  10        0.01        0.29      0.65 o 
  -3   7  10       11.04       11.12      1.12 o 
  -2   7  10        0.96       -0.11      0.79 o 
  -1   7  10        0.57        1.75      0.92 o 
   0   7  10        0.04        0.15      0.82 o 
   1   7  10        0.74        0.75      0.73 o 
   2   7  10        0.12       -0.21      0.69 o 
   3   7  10        1.65        1.20      0.81 o 
   4   7  10        2.68        4.55      1.45 o 
  -2   8  10        1.96        2.54      0.96 o 
  -1   8  10        3.65        5.09      1.08 o 
   0   8  10        0.15        1.34      0.98 o 
   1   8  10        0.01       -0.08      1.01 o 
  -9   1  11        2.94        4.35      1.19 o 
  -8   1  11       14.18       13.24      1.91 o 
  -7   1  11       25.63       26.55      1.78 o 
  -6   1  11        2.83        3.02      0.69 o 
  -5   1  11       36.56       30.87      3.76 o 
  -4   1  11        2.86        3.36      0.63 o 
  -3   1  11       20.51       21.21      0.88 o 
  -2   1  11      193.23      218.13      2.55 o 
  -1   1  11       31.89       37.94      0.63 o 
   0   1  11      245.81      246.81      2.04 o 
   1   1  11        0.60        0.40      0.19 o 
   2   1  11       32.57       34.92      0.80 o 
   3   1  11        0.60        0.66      0.62 o 
   4   1  11        1.73        1.17      0.44 o 
   5   1  11        2.36        2.79      0.54 o 
   6   1  11       11.08       10.54      0.80 o 
   7   1  11       20.13       19.31      1.12 o 
   8   1  11        0.02       -0.79      0.79 o 
  -8   2  11        2.33        3.76      0.93 o 
  -7   2  11        4.57        2.44      0.79 o 
  -6   2  11       11.68       13.61      1.21 o 
  -5   2  11       49.16       47.11      1.91 o 
  -4   2  11       26.17       26.26      1.44 o 
  -3   2  11       26.29       25.16      1.06 o 
  -2   2  11       16.36       19.13      0.61 o 
  -1   2  11       30.57       30.01      0.75 o 
   0   2  11        2.38        4.00      0.32 o 
   1   2  11        4.04        3.92      0.36 o 
   2   2  11       23.28       26.61      0.71 o 
   3   2  11       48.09       50.27      1.16 o 
   4   2  11        1.57        1.57      0.56 o 
   5   2  11        0.55        1.22      0.58 o 
   6   2  11        0.12       -0.23      0.58 o 
   7   2  11        2.46        1.68      0.73 o 
   8   2  11        0.09       -0.60      0.88 o 
  -8   3  11        0.32        1.22      0.79 o 
  -7   3  11        1.24        0.86      0.75 o 
  -6   3  11       54.43       56.32      2.31 o 
  -5   3  11      156.35      150.64      3.19 o 
  -4   3  11       12.87       13.11      1.16 o 
  -3   3  11      168.09      157.10      4.91 o 
  -2   3  11        3.01        2.80      0.69 o 
  -1   3  11        0.90        1.19      0.30 o 
   0   3  11       41.09       44.71      1.37 o 
   1   3  11        6.87        6.77      0.83 o 
   2   3  11      183.58      177.97      3.22 o 
   3   3  11       88.75       89.00      1.93 o 
   4   3  11       35.28       36.27      1.47 o 
   5   3  11       14.98       17.23      1.79 o 
   6   3  11       26.82       25.58      1.46 o 
   7   3  11        7.47        6.29      1.31 o 
  -7   4  11        7.65        8.83      1.26 o 
  -6   4  11        1.92        0.86      0.86 o 
  -5   4  11       29.97       34.59      1.64 o 
  -4   4  11      328.04      323.46      6.80 o 
  -3   4  11       14.46       16.06      1.09 o 
  -2   4  11       29.01       26.35      1.59 o 
  -1   4  11      121.86      127.05      2.64 o 
   0   4  11       21.97       18.74      1.46 o 
   1   4  11        9.27        8.27      0.84 o 
   2   4  11       92.87       85.23      2.21 o 
   3   4  11       64.71       63.52      1.73 o 
   4   4  11       35.27       36.53      1.62 o 
   5   4  11        1.47        1.12      0.95 o 
   6   4  11        4.27        4.33      1.16 o 
   7   4  11        0.01       -0.92      0.92 o 
  -7   5  11        0.12        1.58      0.93 o 
  -6   5  11        6.52        3.92      0.92 o 
  -5   5  11        0.94        1.32      0.96 o 
  -4   5  11        5.72        8.66      0.99 o 
  -3   5  11        4.27        4.95      2.04 o 
  -2   5  11       37.69       29.04      1.82 o 
  -1   5  11        9.77       10.48      1.31 o 
   0   5  11       14.02       18.59      1.14 o 
   1   5  11       37.60       33.86      1.49 o 
   2   5  11        3.06        3.86      0.75 o 
   3   5  11        0.96        0.19      0.89 o 
   4   5  11        1.53       -0.06      0.69 o 
   5   5  11        0.50        1.53      1.19 o 
   6   5  11        0.08       -0.66      0.93 o 
  -6   6  11        3.82        5.53      1.07 o 
  -5   6  11        0.03        1.00      0.73 o 
  -4   6  11        0.92        0.71      0.64 o 
  -3   6  11        0.00       -0.35      0.61 o 
  -2   6  11       15.41       17.01      1.63 o 
  -1   6  11        0.54       -0.65      0.65 o 
   0   6  11       24.31       21.47      3.36 o 
   1   6  11        6.58        6.65      0.96 o 
   2   6  11        0.02       -0.43      0.58 o 
   3   6  11        0.19        1.04      0.71 o 
   4   6  11        0.95        0.31      0.95 o 
   5   6  11        0.75        0.83      1.07 o 
  -4   7  11        0.30       -0.30      0.63 o 
  -3   7  11        2.97        2.63      0.77 o 
  -2   7  11        0.83        1.28      0.92 o 
  -1   7  11        0.00       -0.65      0.79 o 
   0   7  11        0.53        1.87      1.01 o 
   1   7  11        0.53        1.22      0.78 o 
   2   7  11        3.19        2.42      0.91 o 
   3   7  11        4.83        4.64      1.04 o 
  -8   0  12       10.22       11.48      1.85 o 
  -7   0  12        8.21        7.12      1.45 o 
  -3   0  12      305.70      317.81      8.31 o 
  -2   0  12        0.33        0.07      0.27 o 
  -1   0  12       33.24       37.64      0.87 o 
   0   0  12      263.75      238.12      3.08 o 
   1   0  12       42.00       39.39      1.48 o 
   2   0  12        2.53        1.45      0.79 o 
   3   0  12       97.61      105.44      2.74 o 
   4   0  12       20.11       24.95      2.64 o 
   5   0  12       33.54       35.70      2.18 o 
   6   0  12        0.04        2.01      0.79 o 
   7   0  12        3.64        2.64      1.03 o 
  -8   1  12        0.12       -0.28      0.60 o 
  -7   1  12        1.05        0.47      0.69 o 
  -6   1  12       20.69       19.83      1.85 o 
  -5   1  12        2.88        4.09      0.79 o 
  -4   1  12       33.27       29.65      1.39 o 
  -3   1  12       12.56       15.13      0.98 o 
  -2   1  12       77.97       73.37      1.08 o 
  -1   1  12        0.19        0.36      0.21 o 
   0   1  12        4.50        3.15      0.27 o 
   1   1  12      117.94      113.09      1.37 o 
   2   1  12       51.56       53.38      1.15 o 
   3   1  12        4.41        3.69      0.63 o 
   4   1  12       12.25       13.61      0.94 o 
   5   1  12        1.89        0.97      0.61 o 
   6   1  12        0.98        1.27      0.63 o 
   7   1  12        2.77        3.51      0.95 o 
  -8   2  12        5.86        5.99      1.11 o 
  -7   2  12        0.36       -0.07      0.60 o 
  -6   2  12        1.14        0.74      0.63 o 
  -5   2  12        0.02       -0.26      0.56 o 
  -4   2  12        0.27        0.61      0.60 o 
  -3   2  12       85.37       88.98      2.25 o 
  -2   2  12      416.23      418.33      4.10 o 
  -1   2  12       51.63       53.99      1.23 o 
   0   2  12       89.56       95.97      1.38 o 
   1   2  12       44.05       47.40      0.92 o 
   2   2  12      134.83      131.46      2.05 o 
   3   2  12        1.38        0.62      0.50 o 
   4   2  12        0.11        0.29      0.59 o 
   5   2  12        4.36        6.56      1.42 o 
   6   2  12        1.67        2.43      0.73 o 
   7   2  12        0.15       -0.46      0.68 o 
  -8   3  12        3.87        5.68      1.72 o 
  -7   3  12        0.08        1.45      0.75 o 
  -6   3  12        0.14        0.59      1.12 o 
  -5   3  12        9.13       10.41      1.16 o 
  -4   3  12        0.59        1.02      0.69 o 
  -3   3  12       85.44       78.79      2.92 o 
  -2   3  12        2.04        1.66      0.79 o 
  -1   3  12        4.37        5.62      0.64 o 
   0   3  12        6.34        7.27      0.70 o 
   1   3  12       62.85       55.82      1.44 o 
   2   3  12       53.50       54.03      2.82 o 
   3   3  12       13.71       13.48      0.87 o 
   4   3  12       24.32       25.30      3.13 o 
   5   3  12       14.55       13.88      1.19 o 
   6   3  12        0.54        0.34      0.73 o 
   7   3  12        0.15       -0.59      0.84 o 
  -7   4  12        2.16        1.32      0.84 o 
  -6   4  12        0.89        1.58      0.72 o 
  -5   4  12        0.56        0.00      0.62 o 
  -4   4  12       12.64       12.48      1.05 o 
  -3   4  12       22.24       26.75      1.37 o 
  -2   4  12       37.81       36.86      1.82 o 
  -1   4  12        3.14        3.85      0.66 o 
   0   4  12       23.02       22.46      1.70 o 
   1   4  12       26.56       25.03      1.27 o 
   2   4  12        0.04        0.07      0.54 o 
   3   4  12       19.15       21.23      1.14 o 
   4   4  12       23.81       22.90      1.40 o 
   5   4  12       15.29       15.70      1.29 o 
   6   4  12        6.42        6.41      1.35 o 
  -6   5  12        8.98        9.74      1.19 o 
  -5   5  12        1.11        1.45      0.76 o 
  -4   5  12        6.58        8.17      1.02 o 
  -3   5  12       12.33       12.08      1.88 o 
  -2   5  12       19.34       22.06      4.49 o 
  -1   5  12       46.60       39.64      4.29 o 
   0   5  12        8.37        9.10      1.21 o 
   1   5  12        0.04       -0.53      0.53 o 
   2   5  12       13.54       13.50      1.22 o 
   3   5  12       10.27       10.78      1.07 o 
   4   5  12        4.05        2.73      1.07 o 
   5   5  12        0.01       -0.82      0.82 o 
  -5   6  12       25.82       27.13      1.72 o 
  -4   6  12        0.02        1.24      0.64 o 
  -3   6  12       10.60       11.90      1.21 o 
  -2   6  12        8.02        6.86      1.21 o 
  -1   6  12        6.41        6.15      1.72 o 
   0   6  12        8.20        8.44      1.26 o 
   1   6  12        3.22        2.90      0.81 o 
   2   6  12        2.90        1.95      0.79 o 
   3   6  12        0.01       -0.35      0.69 o 
   4   6  12        1.12        0.33      0.78 o 
  -4   7  12        1.31        1.51      0.74 o 
  -3   7  12        3.32        3.45      0.82 o 
  -2   7  12        0.92       -0.12      0.99 o 
  -1   7  12       17.84       21.14      3.17 o 
   0   7  12        0.21        1.24      0.98 o 
   1   7  12        2.85        1.61      1.06 o 
   2   7  12        0.37        0.83      0.82 o 
   3   7  12        1.25        1.01      0.91 o 
  -8   1  13        0.37       -0.26      1.06 o 
  -7   1  13       56.86       65.04      3.56 o 
  -6   1  13       25.19       23.22      2.11 o 
  -5   1  13        8.04        7.92      1.45 o 
  -4   1  13       56.97       51.45      2.77 o 
  -3   1  13       22.21       22.56      1.85 o 
  -2   1  13        7.16        6.54      0.56 o 
  -1   1  13        1.38        1.18      0.26 o 
   0   1  13       75.69       76.08      1.08 o 
   1   1  13       98.63      107.40      1.70 o 
   2   1  13        9.05       11.06      0.81 o 
   3   1  13        2.80        2.77      0.61 o 
   4   1  13        3.69        3.84      0.69 o 
   5   1  13        0.35        0.42      0.66 o 
   6   1  13       22.88       21.45      1.32 o 
   7   1  13        3.75        4.07      0.89 o 
  -8   2  13        0.41        0.61      0.79 o 
  -7   2  13        2.35        3.71      0.88 o 
  -6   2  13       11.88       12.91      1.26 o 
  -5   2  13       16.21       18.42      2.18 o 
  -4   2  13       15.97       15.88      1.91 o 
  -3   2  13      185.01      178.99      3.22 o 
  -2   2  13       39.59       38.85      1.12 o 
  -1   2  13        8.99       10.79      0.75 o 
   0   2  13        7.46        7.03      0.60 o 
   1   2  13        8.03        9.19      0.60 o 
   2   2  13        0.02        0.31      0.41 o 
   3   2  13        7.04        7.61      0.84 o 
   4   2  13        4.70        3.44      0.73 o 
   5   2  13        0.93        0.21      0.82 o 
   6   2  13        6.33        5.92      0.91 o 
   7   2  13        2.51        1.95      0.88 o 
  -7   3  13        0.00        0.39      0.69 o 
  -6   3  13        3.31        2.82      0.88 o 
  -5   3  13      149.03      151.46      8.44 o 
  -4   3  13       56.56       52.68      2.19 o 
  -3   3  13       37.52       34.45      1.42 o 
  -2   3  13       12.16       13.82      1.85 o 
  -1   3  13       47.80       46.97      1.49 o 
   0   3  13       43.64       46.97      1.49 o 
   1   3  13       17.82       17.39      0.91 o 
   2   3  13        3.31        3.36      0.60 o 
   3   3  13      312.35      304.92      5.12 o 
   4   3  13       24.70       27.04      1.42 o 
   5   3  13        5.43        6.85      1.01 o 
   6   3  13        5.77        5.40      0.98 o 
  -7   4  13        0.87        0.92      1.06 o 
  -6   4  13        3.05        4.38      1.25 o 
  -5   4  13        8.47       11.01      1.35 o 
  -4   4  13       79.99       82.40      2.33 o 
  -3   4  13       42.95       37.83      1.87 o 
  -2   4  13       10.29        9.96      1.21 o 
  -1   4  13       66.57       70.50      2.56 o 
   0   4  13        0.75        0.88      0.56 o 
   1   4  13       18.47       18.64      1.86 o 
   2   4  13       13.18       13.78      1.08 o 
   3   4  13       38.11       39.50      1.47 o 
   4   4  13       74.43       66.06      2.81 o 
   5   4  13        0.07        1.30      0.78 o 
   6   4  13        0.30        0.05      0.78 o 
  -6   5  13        1.23        0.65      0.74 o 
  -5   5  13        0.24        0.72      0.71 o 
  -4   5  13        1.78        1.40      0.85 o 
  -3   5  13       36.04       40.37      1.73 o 
  -2   5  13        4.23        4.91      1.03 o 
  -1   5  13        0.06       -0.24      0.69 o 
   0   5  13       18.26       17.23      1.18 o 
   1   5  13        0.00        0.57      0.63 o 
   2   5  13        1.24        0.41      0.68 o 
   3   5  13        3.39        1.88      0.75 o 
   4   5  13        0.00       -0.27      0.92 o 
   5   5  13        0.80       -0.98      0.98 o 
  -5   6  13        6.29        9.25      1.29 o 
  -4   6  13        2.02        3.04      0.78 o 
  -3   6  13        0.00       -0.63      0.63 o 
  -2   6  13        5.14        5.16      1.25 o 
  -1   6  13       11.37       11.16      1.85 o 
   0   6  13        0.03       -0.32      0.79 o 
   1   6  13        2.90        4.32      0.91 o 
   2   6  13        3.70        3.03      0.86 o 
   3   6  13        0.45       -0.22      0.75 o 
   4   6  13        0.00       -0.63      1.65 o 
  -3   7  13        4.02        4.11      0.96 o 
  -2   7  13        2.28        6.01      1.30 o 
  -1   7  13        0.11        0.08      0.92 o 
   0   7  13        5.24        3.93      1.25 o 
   1   7  13        0.02       -0.20      0.93 o 
   2   7  13       10.59       12.89      1.37 o 
  -8   0  14        1.47        2.11      1.32 o 
  -7   0  14       13.87       15.30      1.98 o 
  -6   0  14       35.43       28.50      2.37 o 
  -5   0  14        1.80        1.45      1.06 o 
  -4   0  14       98.47       81.14      3.56 o 
  -3   0  14       28.44       30.21      2.11 o 
  -2   0  14        6.79        9.94      1.32 o 
  -1   0  14      206.95      198.42      3.42 o 
   0   0  14       25.72       27.52      2.37 o 
   1   0  14      138.95      129.24      3.12 o 
   2   0  14        8.33       10.16      1.45 o 
   3   0  14       32.70       34.70      2.37 o 
   4   0  14        0.05       -0.66      0.79 o 
   5   0  14        0.01       -0.79      0.79 o 
   6   0  14        6.29        8.58      1.85 o 
   7   0  14        5.73        5.41      1.72 o 
  -8   1  14        4.46        8.58      1.85 o 
  -7   1  14       30.60       34.83      2.90 o 
  -6   1  14       13.51        8.97      1.72 o 
  -5   1  14      156.08      146.04      5.41 o 
  -4   1  14        2.27        0.79      0.92 o 
  -3   1  14       67.70       70.58      3.30 o 
  -2   1  14       22.33       18.71      0.89 o 
  -1   1  14        1.22        1.68      0.42 o 
   0   1  14       24.95       30.67      1.06 o 
   1   1  14        6.78        5.90      0.71 o 
   2   1  14       23.99       23.79      1.49 o 
   3   1  14        0.68        0.49      0.60 o 
   4   1  14        0.01       -0.47      0.99 o 
   5   1  14        9.34        8.45      1.65 o 
   6   1  14        0.09       -0.21      0.79 o 
   7   1  14        0.15        1.24      1.72 o 
  -8   2  14        0.28        1.98      1.32 o 
  -7   2  14        0.18       -1.06      1.06 o 
  -6   2  14        6.75        7.26      1.01 o 
  -5   2  14        0.00       -1.03      1.45 o 
  -4   2  14       31.43       32.66      1.61 o 
  -3   2  14       88.86       89.35      2.12 o 
  -2   2  14       71.94       70.65      1.85 o 
  -1   2  14       58.24       62.12      1.50 o 
   0   2  14       10.84       11.20      0.76 o 
   1   2  14        9.44        7.07      0.67 o 
   2   2  14        0.14        0.30      0.44 o 
   3   2  14        2.34        1.73      0.62 o 
   4   2  14        4.87        6.18      0.86 o 
   5   2  14        1.88        1.11      0.71 o 
   6   2  14        4.54        5.04      0.95 o 
  -7   3  14        0.01        0.95      0.79 o 
  -6   3  14        4.57        4.61      1.06 o 
  -5   3  14        0.84        1.32      0.79 o 
  -4   3  14       22.12       23.50      1.58 o 
  -3   3  14       39.31       37.99      1.52 o 
  -2   3  14       13.49       15.43      1.30 o 
  -1   3  14       51.70       52.04      1.63 o 
   0   3  14        1.89        0.30      0.48 o 
   1   3  14       17.27       16.51      0.92 o 
   2   3  14        7.65        7.53      0.91 o 
   3   3  14       13.93       16.00      1.16 o 
   4   3  14        4.25        2.94      0.81 o 
   5   3  14        8.69        8.57      1.37 o 
   6   3  14        1.89        1.79      0.92 o 
  -7   4  14        0.00        0.33      1.65 o 
  -6   4  14        0.48        0.70      0.76 o 
  -5   4  14        6.35        5.60      1.07 o 
  -4   4  14       15.92       16.87      1.54 o 
  -3   4  14        0.13        0.08      0.56 o 
  -2   4  14       16.61       16.22      1.44 o 
  -1   4  14       17.17       16.88      1.40 o 
   0   4  14        0.25        0.78      0.52 o 
   1   4  14        1.69        1.29      0.61 o 
   2   4  14       32.09       27.71      1.39 o 
   3   4  14       13.96       12.41      2.02 o 
   4   4  14        8.03        8.38      1.09 o 
   5   4  14        0.15       -0.51      0.73 o 
  -6   5  14        1.23        0.43      0.89 o 
  -5   5  14        4.18        5.58      1.02 o 
  -4   5  14        0.33        0.55      0.72 o 
  -3   5  14       70.67       70.50      3.46 o 
  -2   5  14        8.18        7.26      1.26 o 
  -1   5  14        5.73        6.48      1.16 o 
   0   5  14        2.59        4.54      1.19 o 
   1   5  14        0.71       -0.40      0.61 o 
   2   5  14        7.90        5.53      0.91 o 
   3   5  14        0.16        0.14      0.69 o 
   4   5  14        1.96        1.56      1.01 o 
   5   5  14        6.66        8.24      1.54 o 
  -4   6  14       19.41       21.27      1.54 o 
  -3   6  14        1.36       -0.54      0.68 o 
  -2   6  14       14.21       16.56      2.57 o 
  -1   6  14        0.15        1.17      0.88 o 
   0   6  14        0.02        0.40      0.88 o 
   1   6  14        4.51        4.44      0.91 o 
   2   6  14        0.99       -0.70      0.70 o 
   3   6  14        1.58        0.95      1.08 o 
  -2   7  14        0.25       -0.88      0.88 o 
  -1   7  14        1.00        1.39      1.12 o 
   0   7  14        0.22       -0.72      0.98 o 
   1   7  14        0.25       -0.86      0.93 o 
  -7   1  15        0.27        1.19      1.19 o 
  -6   1  15        8.71        8.31      1.72 o 
  -5   1  15        1.40        1.19      1.06 o 
  -4   1  15       79.60       73.48      3.56 o 
  -3   1  15        0.04       -0.13      0.79 o 
  -2   1  15        0.93        1.48      0.60 o 
  -1   1  15       35.69       32.78      1.10 o 
   0   1  15       43.61       45.79      1.30 o 
   1   1  15       34.47       36.75      1.88 o 
   2   1  15       14.72       16.93      1.35 o 
   3   1  15        8.76        7.87      1.07 o 
   4   1  15        8.72        6.26      1.07 o 
   5   1  15        1.96        2.16      0.88 o 
   6   1  15        1.27        1.56      0.98 o 
  -7   2  15        0.71        1.19      1.19 o 
  -6   2  15        0.32        2.37      1.32 o 
  -5   2  15        4.99        4.22      1.45 o 
  -4   2  15        2.64        3.30      1.19 o 
  -3   2  15       18.64       19.26      1.98 o 
  -2   2  15       49.95       45.91      2.90 o 
  -1   2  15        0.78        1.39      0.56 o 
   0   2  15        2.91        3.83      0.90 o 
   1   2  15        4.68        5.36      1.45 o 
   2   2  15        2.40        2.64      0.79 o 
   3   2  15        3.01        2.85      0.86 o 
   4   2  15        0.15        0.31      0.63 o 
   5   2  15        6.44        6.31      1.01 o 
   6   2  15        4.12        2.77      0.91 o 
  -7   3  15        0.26        1.03      0.82 o 
  -6   3  15        1.29        1.78      0.84 o 
  -5   3  15        0.28        1.19      0.75 o 
  -4   3  15       25.88       27.48      1.91 o 
  -3   3  15       49.65       50.93      1.84 o 
  -2   3  15        0.38        0.12      0.50 o 
  -1   3  15       45.82       51.24      1.64 o 
   0   3  15        2.04        2.03      0.60 o 
   1   3  15       18.11       17.10      0.98 o 
   2   3  15       33.90       33.01      1.29 o 
   3   3  15        0.00       -0.14      0.81 o 
   4   3  15       37.45       37.78      2.44 o 
   5   3  15        0.84        0.96      0.77 o 
   6   3  15        0.90        2.25      0.86 o 
  -6   4  15        1.69        1.82      0.92 o 
  -5   4  15       17.00       21.79      1.85 o 
  -4   4  15        0.01        0.00      0.75 o 
  -3   4  15       16.94       17.19      1.27 o 
  -2   4  15        1.67        2.24      0.84 o 
  -1   4  15        8.13        7.98      1.16 o 
   0   4  15       14.72       13.31      1.03 o 
   1   4  15        0.01       -0.50      0.50 o 
   2   4  15        3.19        2.86      0.75 o 
   3   4  15       67.91       68.30      2.98 o 
   4   4  15        7.99        8.83      1.16 o 
   5   4  15        1.77        1.24      0.83 o 
  -5   5  15        0.66        1.76      0.82 o 
  -4   5  15       39.86       40.32      1.85 o 
  -3   5  15        8.33        8.86      1.53 o 
  -2   5  15        0.96        1.22      1.65 o 
  -1   5  15        1.83        0.36      0.88 o 
   0   5  15        7.92        8.78      1.35 o 
   1   5  15        1.27        0.26      0.68 o 
   2   5  15        1.17        1.85      0.78 o 
   3   5  15        0.03       -0.42      0.88 o 
   4   5  15        2.80        1.68      2.18 o 
  -4   6  15        6.58        6.28      1.09 o 
  -3   6  15        6.03        6.28      1.05 o 
  -2   6  15        0.05       -0.40      0.84 o 
  -1   6  15        5.05        4.61      2.51 o 
   0   6  15       18.42       19.50      1.86 o 
   1   6  15        4.14        5.71      1.72 o 
   2   6  15        0.00        0.77      0.97 o 
  -7   0  16        0.86        1.06      1.32 o 
  -6   0  16       16.70       14.25      1.98 o 
  -5   0  16       69.57       57.26      3.30 o 
  -4   0  16      119.74      125.99      5.01 o 
  -3   0  16        4.20        3.69      1.19 o 
  -2   0  16       42.54       44.17      1.91 o 
  -1   0  16       11.11        8.41      0.98 o 
   0   0  16       12.23       11.61      1.07 o 
   1   0  16        7.93       11.48      1.72 o 
   2   0  16       99.62      100.66      4.35 o 
   3   0  16       13.37       14.78      1.98 o 
   4   0  16        0.84       -0.53      0.92 o 
   5   0  16        8.38        6.86      1.72 o 
   6   0  16        1.92        1.06      1.32 o 
  -7   1  16        1.37        3.69      1.45 o 
  -6   1  16        3.38        4.62      1.45 o 
  -5   1  16       17.18       17.55      2.11 o 
  -4   1  16       69.70       74.41      3.69 o 
  -3   1  16        0.04       -0.66      0.66 o 
  -2   1  16      220.54      235.35      3.54 o 
  -1   1  16       32.89       36.03      1.22 o 
   0   1  16       14.35       12.57      0.81 o 
   1   1  16        0.04        0.20      0.65 o 
   2   1  16        6.44        5.07      0.98 o 
   3   1  16       17.11       16.81      1.44 o 
   4   1  16        0.24        0.20      0.75 o 
   5   1  16        0.63        0.86      0.84 o 
   6   1  16        3.27        1.96      1.07 o 
  -7   2  16        1.80       -0.53      1.32 o 
  -6   2  16        8.38        9.10      1.98 o 
  -5   2  16       19.44       16.49      2.24 o 
  -4   2  16        0.47        0.66      1.19 o 
  -3   2  16        3.66        5.94      1.45 o 
  -2   2  16       26.47       25.07      2.37 o 
  -1   2  16       63.23       59.16      1.87 o 
   0   2  16        7.10        8.67      0.88 o 
   1   2  16        2.89        2.37      0.69 o 
   2   2  16       16.98       14.90      1.35 o 
   3   2  16        3.52        4.21      0.98 o 
   4   2  16       13.55       14.07      1.91 o 
   5   2  16       11.36       10.68      1.44 o 
   6   2  16        0.99        1.08      1.19 o 
  -6   3  16        1.12        0.92      1.32 o 
  -5   3  16        1.24        2.37      1.45 o 
  -4   3  16       20.44       26.39      2.64 o 
  -3   3  16        0.03       -0.13      1.06 o 
  -2   3  16        6.64        5.15      1.45 o 
  -1   3  16        2.29        1.72      1.19 o 
   0   3  16        4.61        5.37      0.78 o 
   1   3  16        0.69        0.62      0.49 o 
   2   3  16        5.32        4.21      0.81 o 
   3   3  16        0.99        0.37      0.63 o 
   4   3  16       27.93       29.96      1.64 o 
   5   3  16        0.28        0.71      0.78 o 
  -6   4  16        2.22        0.99      0.92 o 
  -5   4  16        0.87        0.66      0.84 o 
  -4   4  16       12.11        9.64      1.35 o 
  -3   4  16        3.90        5.01      0.86 o 
  -2   4  16        2.84        1.72      0.69 o 
  -1   4  16        3.88        3.69      0.98 o 
   0   4  16        0.06        0.32      0.62 o 
   1   4  16       16.26       15.24      1.14 o 
   2   4  16        0.14        0.04      0.69 o 
   3   4  16        0.14        0.11      0.73 o 
   4   4  16        4.83        4.19      1.50 o 
  -5   5  16        0.00       -0.28      0.92 o 
  -4   5  16        2.11        2.48      0.81 o 
  -3   5  16       16.88       16.72      1.40 o 
  -2   5  16       25.00       28.30      1.99 o 
  -1   5  16        0.57        0.75      1.72 o 
   0   5  16        5.33        5.52      1.39 o 
   1   5  16        1.39        0.08      0.71 o 
   2   5  16        1.09        2.19      1.16 o 
   3   5  16        0.02        0.59      0.98 o 
  -3   6  16        0.15        0.34      0.72 o 
  -2   6  16        2.13        1.43      2.37 o 
  -1   6  16        1.98        1.35      1.19 o 
   0   6  16        0.08        0.81      0.98 o 
   1   6  16        2.90        1.85      1.12 o 
  -7   1  17        0.18       -0.67      0.82 o 
  -6   1  17        0.01        0.17      0.88 o 
  -5   1  17        4.90        5.95      1.19 o 
  -4   1  17        0.02        0.19      1.12 o 
  -3   1  17       53.93       50.41      4.29 o 
  -2   1  17       29.20       29.14      2.44 o 
  -1   1  17        0.37       -0.39      0.44 o 
   0   1  17       47.96       50.31      2.28 o 
   1   1  17        2.78        2.67      0.88 o 
   2   1  17        0.28        0.46      0.69 o 
   3   1  17        1.46        2.83      0.92 o 
   4   1  17        0.40        1.85      0.93 o 
   5   1  17        1.11        1.04      0.88 o 
  -6   2  17       13.03       14.25      2.24 o 
  -5   2  17        0.74        1.72      1.32 o 
  -4   2  17       64.78       62.67      3.69 o 
  -3   2  17       29.20       26.25      2.51 o 
  -2   2  17        3.70        2.24      1.19 o 
  -1   2  17        0.13       -0.40      0.65 o 
   0   2  17        4.44        3.45      1.08 o 
   1   2  17        0.22        0.07      0.75 o 
   2   2  17        4.38        4.34      1.19 o 
   3   2  17        0.67       -0.04      0.82 o 
   4   2  17       24.13       23.20      1.82 o 
   5   2  17        0.55        0.40      1.03 o 
  -6   3  17        2.29        3.69      1.58 o 
  -5   3  17        0.14       -0.53      1.06 o 
  -4   3  17        4.11        1.45      1.19 o 
  -3   3  17        7.86        7.92      1.72 o 
  -2   3  17        0.13        1.06      1.19 o 
  -1   3  17        1.00        0.92      1.19 o 
   0   3  17       60.17       57.45      3.56 o 
   1   3  17        2.46        1.91      0.71 o 
   2   3  17        0.17       -0.38      0.79 o 
   3   3  17       26.08       25.09      1.87 o 
   4   3  17        1.70        2.13      1.91 o 
  -5   4  17        1.84        1.98      1.58 o 
  -4   4  17       19.28       22.03      2.77 o 
  -3   4  17        5.87        6.99      1.85 o 
  -2   4  17        0.22        0.85      0.88 o 
  -1   4  17        8.39        7.74      1.58 o 
   0   4  17        2.26        0.22      0.79 o 
   1   4  17        0.02       -0.58      0.58 o 
   2   4  17        3.00        2.36      1.52 o 
   3   4  17        5.94        7.12      1.24 o 
   4   4  17       10.49        9.05      1.67 o 
  -4   5  17        0.24        0.35      1.12 o 
  -3   5  17       37.91       43.01      1.97 o 
  -2   5  17        0.42        1.01      0.78 o 
  -1   5  17        0.35       -0.15      0.88 o 
   0   5  17        0.01       -0.54      0.88 o 
   1   5  17        0.85        1.31      0.83 o 
   2   5  17        0.53       -0.47      1.06 o 
  -6   0  18       10.26        9.76      1.85 o 
  -5   0  18       30.26       28.50      2.64 o 
  -4   0  18       13.78       15.17      2.11 o 
  -3   0  18        2.46        1.85      1.06 o 
  -2   0  18       25.97       25.91      1.72 o 
  -1   0  18        4.72        6.55      1.03 o 
   0   0  18       26.46       27.44      2.51 o 
   1   0  18       78.87       78.36      3.96 o 
   2   0  18        2.64        0.13      1.06 o 
   3   0  18       12.48       14.91      2.11 o 
   4   0  18        6.05        5.94      1.72 o 
   5   0  18        1.24        2.51      1.58 o 
  -6   1  18        0.48        0.15      1.06 o 
  -5   1  18        0.71        0.07      0.75 o 
  -4   1  18        5.63        5.36      1.01 o 
  -3   1  18        8.39       10.21      2.97 o 
  -2   1  18        0.42        1.18      1.25 o 
  -1   1  18       32.77       36.91      1.36 o 
   0   1  18        1.55        0.97      0.65 o 
   1   1  18        0.06        1.06      0.75 o 
   2   1  18       13.73       12.98      1.40 o 
   3   1  18        3.15        4.09      1.03 o 
   4   1  18        1.42        1.85      0.92 o 
   5   1  18        0.89        1.16      1.01 o 
  -6   2  18        4.93        4.62      1.58 o 
  -5   2  18        0.33        0.00      1.19 o 
  -4   2  18        2.71        3.96      1.58 o 
  -3   2  18        4.19        4.35      1.45 o 
  -2   2  18       51.15       49.21      3.30 o 
  -1   2  18        6.59        6.43      1.12 o 
   0   2  18        0.15        0.79      0.87 o 
   1   2  18        1.12        0.78      0.79 o 
   2   2  18        3.88        2.26      0.92 o 
   3   2  18        1.95        1.66      1.06 o 
   4   2  18        3.91        3.71      1.25 o 
  -5   3  18        4.55        5.15      1.72 o 
  -4   3  18        0.76        1.32      1.32 o 
  -3   3  18        0.98        0.92      1.19 o 
  -2   3  18        0.54        0.53      1.19 o 
  -1   3  18        0.16        0.53      1.32 o 
   0   3  18        5.88        5.71      2.24 o 
   1   3  18        0.00        0.00      0.84 o 
   2   3  18        0.13        0.63      0.85 o 
   3   3  18        9.20        8.74      1.39 o 
   4   3  18        2.17        1.60      1.52 o 
  -4   4  18        0.08        2.24      1.45 o 
  -3   4  18        0.31        1.58      1.32 o 
  -2   4  18        0.52       -1.06      1.06 o 
  -1   4  18        1.29        2.77      1.45 o 
   0   4  18        2.93        7.12      1.85 o 
   1   4  18        0.37        0.11      0.88 o 
   2   4  18        1.06        0.26      1.32 o 
   3   4  18        1.87        1.85      1.01 o 
  -3   5  18        2.86        4.94      1.31 o 
  -2   5  18        5.23        7.33      2.51 o 
  -1   5  18        3.23        4.35      1.21 o 
   0   5  18        0.04       -0.88      0.98 o 
   1   5  18        2.39        3.17      1.21 o 
  -5   1  19        0.25        0.30      0.79 o 
  -4   1  19       34.74       30.75      1.96 o 
  -3   1  19       15.01       14.70      1.44 o 
  -2   1  19        9.61        7.95      1.12 o 
  -1   1  19       33.43       32.88      1.33 o 
   0   1  19        2.26        3.32      1.19 o 
   1   1  19        3.29        1.85      1.91 o 
   2   1  19        0.14       -0.40      0.79 o 
   3   1  19        0.13        0.37      0.88 o 
   4   1  19        4.18        4.22      1.65 o 
  -5   2  19        0.45       -0.26      1.19 o 
  -4   2  19        3.96        4.09      1.58 o 
  -3   2  19       63.59       68.73      3.96 o 
  -2   2  19        0.42        0.22      0.99 o 
  -1   2  19        0.77        0.13      1.19 o 
   0   2  19        4.30        5.24      0.89 o 
   1   2  19        1.17        0.99      0.93 o 
   2   2  19        0.16       -0.03      0.82 o 
   3   2  19        2.39        0.10      1.06 o 
   4   2  19        1.86        1.20      1.07 o 
  -4   3  19        0.62        0.26      1.32 o 
  -3   3  19        2.65        1.72      1.32 o 
  -2   3  19        6.09        6.20      1.85 o 
  -1   3  19        4.70        3.83      1.58 o 
   0   3  19       13.30       10.16      1.98 o 
   1   3  19        1.12        2.06      0.98 o 
   2   3  19        2.74        2.63      0.98 o 
   3   3  19        1.23        1.13      1.01 o 
  -3   4  19        5.21        6.20      1.98 o 
  -2   4  19        0.52       -0.92      1.19 o 
  -1   4  19        2.41        4.35      1.72 o 
   0   4  19        0.97        0.26      1.32 o 
   1   4  19        0.20       -0.13      1.19 o 
   2   4  19        1.23       -0.79      1.19 o 
  -5   0  20        2.67        3.83      1.58 o 
  -4   0  20        9.62       10.03      1.98 o 
  -3   0  20        0.43        0.53      1.06 o 
  -2   0  20       32.18       34.17      2.90 o 
  -1   0  20       89.55      101.03      3.34 o 
   0   0  20        4.16        5.54      1.58 o 
   1   0  20       11.88       16.36      2.24 o 
   2   0  20        0.26       -0.40      1.19 o 
   3   0  20        3.80        2.77      1.58 o 
  -5   1  20        0.77        1.22      1.01 o 
  -4   1  20        0.07       -0.55      0.79 o 
  -3   1  20        1.12        2.18      1.39 o 
  -2   1  20       19.60       17.82      1.59 o 
  -1   1  20       12.46       13.91      1.21 o 
   0   1  20        5.56        6.13      1.26 o 
   1   1  20        0.22        0.13      1.12 o 
   2   1  20        2.45        2.32      1.07 o 
   3   1  20        8.41        7.46      1.31 o 
  -4   2  20        0.58       -0.40      0.84 o 
  -3   2  20        0.49        1.85      1.01 o 
  -2   2  20        0.25        1.33      0.92 o 
  -1   2  20        8.10        5.94      1.85 o 
   0   2  20        3.90        2.61      1.25 o 
   1   2  20       23.72       22.44      1.90 o 
   2   2  20        0.75       -0.80      0.88 o 
   3   2  20        3.93        3.44      1.16 o 
  -3   3  20        1.15        2.11      1.58 o 
  -2   3  20        3.71        3.69      1.85 o 
  -1   3  20        0.35       -0.40      1.32 o 
   0   3  20        0.11        0.79      1.32 o 
   1   3  20        0.11       -0.38      1.19 o 
   2   3  20        0.73        0.37      1.01 o 
  -1   4  20        0.01       -0.66      1.32 o 
   0   4  20        0.10        1.45      1.45 o 
  -4   1  21        7.21        5.31      1.98 o 
  -3   1  21        9.08        8.67      1.35 o 
  -2   1  21        0.25        0.28      0.99 o 
  -1   1  21        3.83        4.27      1.32 o 
   0   1  21        0.00       -0.33      0.88 o 
   1   1  21        0.17        0.53      0.93 o 
   2   1  21        6.64        9.26      1.49 o 
  -3   2  21        8.29        7.12      1.30 o 
  -2   2  21        3.08        3.17      1.58 o 
  -1   2  21        0.20        0.13      1.32 o 
   0   2  21        1.66        1.39      1.32 o 
   1   2  21        0.33        1.65      1.03 o 
  -1   3  21        1.25        1.72      1.58 o 
  -2   0  22        1.10        1.32      1.45 o 
  -1   0  22       15.55       19.13      2.77 o 
   0   0  22       27.47       34.56      3.30 o 
  -2   1  22        7.20        6.86      1.85 o 
  -1   1  22        5.26        6.07      1.98 o 
   0   1  22        9.53       11.24      1.63 o 
                                                 
